# Supplementary material for: Genome-Wide Profiling of DNA Methylome and Transcriptome Reveals Epigenetic Regulation of Potato Response to DON Stress
Source: Front Plant Sci. 2022 Jun 23;13:934379. doi: 10.3389/fpls.2022.934379 (PMC9260311; doi:10.3389/fpls.2022.934379)
Supplement: Supplementary file 2 [file Data_Sheet_2.xlsx]

## Sheet: Table S1
Supplemental Table 1. Summary of BS-seq data mapping.
	Samples	Total reads	Uniquely mapped reads	Mapping ratio (%)	conversion rate (%)	Coverage
0ng/ml	rep1	183128800	105947939	57.85	99.22	36X
	rep2	190726614	110677924	58.03	99.12	37X
5ng/ml	rep1	174630588	100902291	57.78	99.16	34X
	rep2	194365790	112823790	58.05	99.31	38X
20ng/ml	rep1	186319738	107809716	57.86	99.23	36X
	rep2	191968708	111984186	58.33	99.22	37X
35ng/ml	rep1	205345506	119163100	58.03	99.21	40X
	rep2	216153410	126337317	58.45	99.21	42X
50ng/ml	rep1	193646290	112292064	57.99	99.21	38X
	rep2	226208762	131774737	58.25	99.25	44X

## Sheet: Table S2
Supplemental Table 2. The number of DMRs.
	CG	CHG	CHH	Tatol
0 vs 5ng/ml	267	2103	184395	186765
0 vs 20ng/ml	248	1962	187185	189395
0 vs 35ng/ml	228	2074	180731	183033
0 vs 50ng/ml	215	1986	177142	179343

## Sheet: Table S3
Supplemental Table 3. Summary of RNA-seq data mapping.
sample		Total reads	Mapping ratio （%）
0ng/ml	rep1	45707254	85.35
	rep2	46085461	86.09
5ng/ml	rep1	47345186	85.76
	rep2	40180955	86.3
20ng/ml	rep1	44396351	86.11
	rep2	45407625	85.48
35ng/ml	rep1	45284304	86.06
	rep2	46564809	85.1
50ng/ml	rep1	40045738	85.27
	rep2	50810144	85.91

## Sheet: Table S4
Supplemental Table 4. Identification of DEGs across different concentrations.
Gene_id|Gene_id	sampleA	sampleB	baseMeanA	baseMeanB	baseMean	log2FoldChang/ml
Soltu.DM.04G012440.v6.1|Soltu.DM.04G012440	0ng/ml	5ng/ml	267.593	2056.71	1162.15	-2.94255
Soltu.DM.08G020440.v6.1|Soltu.DM.08G020440	0ng/ml	5ng/ml	67.2245	1258.87	663.047	-4.22561
Soltu.DM.11G011650.v6.1|Soltu.DM.11G011650	0ng/ml	5ng/ml	0	508.807	254.403	-11.5324
Soltu.DM.03G008210.v6.1|Soltu.DM.03G008210	0ng/ml	5ng/ml	138.249	955.74	546.995	-2.79002
Soltu.DM.01G040930.v6.1|Soltu.DM.01G040930	0ng/ml	5ng/ml	3.66412	408.623	206.143	-6.79016
Soltu.DM.04G022970.v6.1|Soltu.DM.04G022970	0ng/ml	5ng/ml	0	224.191	112.095	-10.3491
Soltu.DM.09G028720.v6.1|Soltu.DM.09G028720	0ng/ml	5ng/ml	11.177	617.72	314.449	-5.78833
Soltu.DM.03G028670.v6.1|Soltu.DM.03G028670	0ng/ml	5ng/ml	267.811	1963.66	1115.74	-2.87463
Soltu.DM.10G022340.v6.1|Soltu.DM.10G022340	0ng/ml	5ng/ml	1440.39	6620.68	4030.53	-2.20049
Soltu.DM.10G017910.v6.1|Soltu.DM.10G017910	0ng/ml	5ng/ml	405.015	1997.97	1201.49	-2.30289
Soltu.DM.01G048780.v6.1|Soltu.DM.01G048780	0ng/ml	5ng/ml	709.71	5726.98	3218.35	-3.01244
Soltu.DM.08G020430.v6.1|Soltu.DM.08G020430	0ng/ml	5ng/ml	1287.11	6240.8	3763.96	-2.27742
Soltu.DM.04G020720.v6.1|Soltu.DM.04G020720	0ng/ml	5ng/ml	2035.23	10658	6346.62	-2.38873
Soltu.DM.05G019180.v6.1|Soltu.DM.05G019180	0ng/ml	5ng/ml	3913.95	12798.3	8356.12	-1.70932
Soltu.DM.05G003380.v6.1|Soltu.DM.05G003380	0ng/ml	5ng/ml	1.90591	289.692	145.799	-7.26295
Soltu.DM.11G011530.v6.1|Soltu.DM.11G011530	0ng/ml	5ng/ml	0	214.847	107.423	-10.2891
Soltu.DM.04G020680.v6.1|Soltu.DM.04G020680	0ng/ml	5ng/ml	234.458	1480.48	857.469	-2.65891
Soltu.DM.03G013830.v6.1|Soltu.DM.03G013830	0ng/ml	5ng/ml	1326.46	3647.75	2487.11	-1.45929
Soltu.DM.01G048960.v6.1|Soltu.DM.01G048960	0ng/ml	5ng/ml	298.72	33.8707	166.295	3.13723
Soltu.DM.03G015050.v6.1|Soltu.DM.03G015050	0ng/ml	5ng/ml	215.28	786.656	500.968	-1.86957
Soltu.DM.12G004990.v6.1|Soltu.DM.12G004990	0ng/ml	5ng/ml	900.237	202.244	551.241	2.15715
Soltu.DM.01G040990.v6.1|Soltu.DM.01G040990	0ng/ml	5ng/ml	4.58015	347.579	176.08	-6.23863
Soltu.DM.04G026010.v6.1|Soltu.DM.04G026010	0ng/ml	5ng/ml	12.1853	184.199	98.1922	-3.92021
Soltu.DM.08G019760.v6.1|Soltu.DM.08G019760	0ng/ml	5ng/ml	25.7077	401.455	213.581	-3.96634
Soltu.DM.03G025110.v6.1|Soltu.DM.03G025110	0ng/ml	5ng/ml	1488.41	6663.47	4075.94	-2.16264
Soltu.DM.01G047130.v6.1|Soltu.DM.01G047130	0ng/ml	5ng/ml	94.635	673.429	384.032	-2.83085
Soltu.DM.03G023120.v6.1|Soltu.DM.03G023120	0ng/ml	5ng/ml	589.233	96.8881	343.061	2.60431
Soltu.DM.11G013880.v6.1|Soltu.DM.11G013880	0ng/ml	5ng/ml	13.504	421.767	217.635	-4.96537
Soltu.DM.04G020660.v6.1|Soltu.DM.04G020660	0ng/ml	5ng/ml	123.512	1032.1	577.805	-3.06308
Soltu.DM.03G023130.v6.1|Soltu.DM.03G023130	0ng/ml	5ng/ml	977.543	205.03	591.286	2.25332
Soltu.DM.05G009060.v6.1|Soltu.DM.05G009060	0ng/ml	5ng/ml	4940.19	11763.3	8351.76	-1.25165
Soltu.DM.03G021110.v6.1|Soltu.DM.03G021110	0ng/ml	5ng/ml	2881.6	6793.95	4837.78	-1.23727
Soltu.DM.05G022370.v6.1|Soltu.DM.05G022370	0ng/ml	5ng/ml	341.05	1677.35	1009.2	-2.29776
Soltu.DM.11G011560.v6.1|Soltu.DM.11G011560	0ng/ml	5ng/ml	9.32645	193.927	101.627	-4.37937
Soltu.DM.04G021610.v6.1|Soltu.DM.04G021610	0ng/ml	5ng/ml	1810.55	7326.26	4568.4	-2.0168
Soltu.DM.11G025780.v6.1|Soltu.DM.11G025780	0ng/ml	5ng/ml	3802.11	828.994	2315.55	2.19742
Soltu.DM.03G033680.v6.1|Soltu.DM.03G033680	0ng/ml	5ng/ml	96.5814	534.502	315.542	-2.46935
Soltu.DM.01G040960.v6.1|Soltu.DM.01G040960	0ng/ml	5ng/ml	1.83206	119.887	60.8598	-6.01997
Soltu.DM.12G006170.v6.1|Soltu.DM.12G006170	0ng/ml	5ng/ml	113.931	783.387	448.659	-2.78206
Soltu.DM.11G011740.v6.1|Soltu.DM.11G011740	0ng/ml	5ng/ml	13.9989	324.031	169.015	-4.53379
Soltu.DM.11G011640.v6.1|Soltu.DM.11G011640	0ng/ml	5ng/ml	5.03816	350.833	177.936	-6.11708
Soltu.DM.01G033780.v6.1|Soltu.DM.01G033780	0ng/ml	5ng/ml	879.32	3008.78	1944.05	-1.77496
Soltu.DM.12G006180.v6.1|Soltu.DM.12G006180	0ng/ml	5ng/ml	37.5054	548.834	293.17	-3.87118
Soltu.DM.08G019740.v6.1|Soltu.DM.08G019740	0ng/ml	5ng/ml	26.513	336.682	181.597	-3.66732
Soltu.DM.01G028390.v6.1|Soltu.DM.01G028390	0ng/ml	5ng/ml	307.507	2150.69	1229.1	-2.8063
Soltu.DM.07G002570.v6.1|Soltu.DM.07G002570	0ng/ml	5ng/ml	492.994	1367.85	930.421	-1.47277
Soltu.DM.08G000110.v6.1|Soltu.DM.08G000110	0ng/ml	5ng/ml	7679.68	19759.2	13719.4	-1.36343
Soltu.DM.04G026490.v6.1|Soltu.DM.04G026490	0ng/ml	5ng/ml	382.727	1839.34	1111.04	-2.26509
Soltu.DM.02G027470.v6.1|Soltu.DM.02G027470	0ng/ml	5ng/ml	425.866	1097.19	761.528	-1.36549
Soltu.DM.10G015840.v6.1|Soltu.DM.10G015840	0ng/ml	5ng/ml	87.887	1008.88	548.382	-3.52013
Soltu.DM.11G024290.v6.1|Soltu.DM.11G024290	0ng/ml	5ng/ml	794.391	246.428	520.409	1.68932
Soltu.DM.05G004280.v6.1|Soltu.DM.05G004280	0ng/ml	5ng/ml	4636.62	1736.9	3186.76	1.4161
Soltu.DM.04G031950.v6.1|Soltu.DM.04G031950	0ng/ml	5ng/ml	18.9078	384.351	201.629	-4.34448
Soltu.DM.01G027980.v6.1|Soltu.DM.01G027980	0ng/ml	5ng/ml	53.8682	516.546	285.207	-3.26185
Soltu.DM.11G004860.v6.1|Soltu.DM.11G004860	0ng/ml	5ng/ml	139.979	1460.31	800.142	-3.38297
Soltu.DM.04G013790.v6.1|Soltu.DM.04G013790	0ng/ml	5ng/ml	232.97	1436.47	834.721	-2.62455
Soltu.DM.12G025910.v6.1|Soltu.DM.12G025910	0ng/ml	5ng/ml	786.708	3799.36	2293.03	-2.27211
Soltu.DM.09G005700.v6.1|Soltu.DM.09G005700	0ng/ml	5ng/ml	14882.8	41303.3	28093.1	-1.47259
Soltu.DM.12G029530.v6.1|Soltu.DM.12G029530	0ng/ml	5ng/ml	217.183	655.923	436.553	-1.59445
Soltu.DM.04G030020.v6.1|Soltu.DM.04G030020	0ng/ml	5ng/ml	507.479	2813.34	1660.41	-2.4708
Soltu.DM.09G031340.v6.1|Soltu.DM.09G031340	0ng/ml	5ng/ml	100.334	569.617	334.976	-2.50562
Soltu.DM.08G029560.v6.1|Soltu.DM.08G029560	0ng/ml	5ng/ml	2221.72	5094.74	3658.23	-1.19719
Soltu.DM.07G026560.v6.1|Soltu.DM.07G026560	0ng/ml	5ng/ml	67.8117	570.58	319.196	-3.07331
Soltu.DM.04G030330.v6.1|Soltu.DM.04G030330	0ng/ml	5ng/ml	21.6964	316.709	169.203	-3.87015
Soltu.DM.01G041000.v6.1|Soltu.DM.01G041000	0ng/ml	5ng/ml	4.12213	186.314	95.2183	-5.49245
Soltu.DM.03G032230.v6.1|Soltu.DM.03G032230	0ng/ml	5ng/ml	32.3784	488.841	260.61	-3.91757
Soltu.DM.S000060.v6.1|Soltu.DM.S000060	0ng/ml	5ng/ml	833.82	3867.51	2350.66	-2.21386
Soltu.DM.03G003950.v6.1|Soltu.DM.03G003950	0ng/ml	5ng/ml	782.358	3118.77	1950.56	-1.99533
Soltu.DM.04G029160.v6.1|Soltu.DM.04G029160	0ng/ml	5ng/ml	12888.8	6235.54	9562.15	1.04765
Soltu.DM.07G012010.v6.1|Soltu.DM.07G012010	0ng/ml	5ng/ml	2635.01	9474.06	6054.53	-1.84625
Soltu.DM.02G028150.v6.1|Soltu.DM.02G028150	0ng/ml	5ng/ml	33.2575	309.797	171.527	-3.22138
Soltu.DM.03G037190.v6.1|Soltu.DM.03G037190	0ng/ml	5ng/ml	19.3843	318.486	168.935	-4.03557
Soltu.DM.02G019650.v6.1|Soltu.DM.02G019650	0ng/ml	5ng/ml	459.301	1307.13	883.216	-1.50925
Soltu.DM.12G024930.v6.1|Soltu.DM.12G024930	0ng/ml	5ng/ml	15.0072	191.471	103.239	-3.67605
Soltu.DM.12G029500.v6.1|Soltu.DM.12G029500	0ng/ml	5ng/ml	422.043	1558.15	990.095	-1.88492
Soltu.DM.03G019930.v6.1|Soltu.DM.03G019930	0ng/ml	5ng/ml	3212.54	1476.99	2344.76	1.1215
Soltu.DM.01G047200.v6.1|Soltu.DM.01G047200	0ng/ml	5ng/ml	12.4402	194.899	103.67	-3.96583
Soltu.DM.01G044000.v6.1|Soltu.DM.01G044000	0ng/ml	5ng/ml	1526.28	421.845	974.062	1.85373
Soltu.DM.06G018070.v6.1|Soltu.DM.06G018070	0ng/ml	5ng/ml	1.83206	83.9075	42.8698	-5.50577
Soltu.DM.10G004640.v6.1|Soltu.DM.10G004640	0ng/ml	5ng/ml	242.34	794.887	518.614	-1.71436
Soltu.DM.01G019820.v6.1|Soltu.DM.01G019820	0ng/ml	5ng/ml	152.772	1151.47	652.123	-2.91477
Soltu.DM.03G019640.v6.1|Soltu.DM.03G019640	0ng/ml	5ng/ml	328.576	1525.26	926.916	-2.215
Soltu.DM.03G019620.v6.1|Soltu.DM.03G019620	0ng/ml	5ng/ml	1500.3	6015.18	3757.74	-2.00346
Soltu.DM.08G018030.v6.1|Soltu.DM.08G018030	0ng/ml	5ng/ml	442.319	2049.7	1246.01	-2.21241
Soltu.DM.09G024040.v6.1|Soltu.DM.09G024040	0ng/ml	5ng/ml	4.58015	161.453	83.0166	-5.13432
Soltu.DM.04G026480.v6.1|Soltu.DM.04G026480	0ng/ml	5ng/ml	3840.26	9415.67	6627.97	-1.29386
Soltu.DM.11G005010.v6.1|Soltu.DM.11G005010	0ng/ml	5ng/ml	665.104	3013.99	1839.55	-2.18025
Soltu.DM.09G001220.v6.1|Soltu.DM.09G001220	0ng/ml	5ng/ml	13033.7	6358.59	9696.16	1.03536
Soltu.DM.01G005320.v6.1|Soltu.DM.01G005320	0ng/ml	5ng/ml	53.1552	243.846	148.5	-2.19856
Soltu.DM.03G014560.v6.1|Soltu.DM.03G014560	0ng/ml	5ng/ml	192.715	687.017	439.866	-1.83438
Soltu.DM.08G024150.v6.1|Soltu.DM.08G024150	0ng/ml	5ng/ml	725.333	3779.14	2252.24	-2.38147
Soltu.DM.06G005160.v6.1|Soltu.DM.06G005160	0ng/ml	5ng/ml	4710.92	13277.1	8993.98	-1.49493
Soltu.DM.12G023970.v6.1|Soltu.DM.12G023970	0ng/ml	5ng/ml	50.8432	841.925	446.384	-4.04863
Soltu.DM.12G021020.v6.1|Soltu.DM.12G021020	0ng/ml	5ng/ml	5550.99	14238.9	9894.94	-1.35897
Soltu.DM.03G018700.v6.1|Soltu.DM.03G018700	0ng/ml	5ng/ml	189.376	814.367	501.872	-2.10537
Soltu.DM.04G027770.v6.1|Soltu.DM.04G027770	0ng/ml	5ng/ml	2141.74	9921.37	6031.55	-2.21184
Soltu.DM.01G018600.v6.1|Soltu.DM.01G018600	0ng/ml	5ng/ml	436.662	144.066	290.364	1.59766
Soltu.DM.09G005710.v6.1|Soltu.DM.09G005710	0ng/ml	5ng/ml	6718.66	15042.7	10880.7	-1.16275
Soltu.DM.06G014610.v6.1|Soltu.DM.06G014610	0ng/ml	5ng/ml	1056.99	450.655	753.825	1.22909
Soltu.DM.07G013940.v6.1|Soltu.DM.07G013940	0ng/ml	5ng/ml	93.9441	601.407	347.675	-2.67756
Soltu.DM.06G022050.v6.1|Soltu.DM.06G022050	0ng/ml	5ng/ml	51.8366	270.14	160.988	-2.38321
Soltu.DM.02G011250.v6.1|Soltu.DM.02G011250	0ng/ml	5ng/ml	10.7928	102.015	56.4039	-3.24174
Soltu.DM.04G001270.v6.1|Soltu.DM.04G001270	0ng/ml	5ng/ml	427.484	147.978	287.731	1.52937
Soltu.DM.09G030800.v6.1|Soltu.DM.09G030800	0ng/ml	5ng/ml	123.297	385.129	254.213	-1.6439
Soltu.DM.02G013470.v6.1|Soltu.DM.02G013470	0ng/ml	5ng/ml	327.861	55.6786	191.77	2.55394
Soltu.DM.08G029920.v6.1|Soltu.DM.08G029920	0ng/ml	5ng/ml	113.953	365.415	239.684	-1.68031
Soltu.DM.09G001320.v6.1|Soltu.DM.09G001320	0ng/ml	5ng/ml	349.604	1734.65	1042.13	-2.311
Soltu.DM.06G026100.v6.1|Soltu.DM.06G026100	0ng/ml	5ng/ml	7.32824	284.839	146.084	-5.27781
Soltu.DM.10G022900.v6.1|Soltu.DM.10G022900	0ng/ml	5ng/ml	1184.05	4695.35	2939.7	-1.98769
Soltu.DM.08G013100.v6.1|Soltu.DM.08G013100	0ng/ml	5ng/ml	682.228	2716.09	1699.16	-1.99341
Soltu.DM.08G026810.v6.1|Soltu.DM.08G026810	0ng/ml	5ng/ml	19.4212	266.214	142.817	-3.77685
Soltu.DM.10G019760.v6.1|Soltu.DM.10G019760	0ng/ml	5ng/ml	112.268	550.357	331.313	-2.29459
Soltu.DM.09G024590.v6.1|Soltu.DM.09G024590	0ng/ml	5ng/ml	150.952	558.033	354.493	-1.88745
Soltu.DM.04G012040.v6.1|Soltu.DM.04G012040	0ng/ml	5ng/ml	3160.82	7546.97	5353.9	-1.25566
Soltu.DM.02G033310.v6.1|Soltu.DM.02G033310	0ng/ml	5ng/ml	2374.25	5814.22	4094.23	-1.2922
Soltu.DM.07G016960.v6.1|Soltu.DM.07G016960	0ng/ml	5ng/ml	21921.8	5779.79	13850.8	1.92331
Soltu.DM.11G002790.v6.1|Soltu.DM.11G002790	0ng/ml	5ng/ml	10.7559	102.497	56.6265	-3.25094
Soltu.DM.02G016020.v6.1|Soltu.DM.02G016020	0ng/ml	5ng/ml	3.66412	114.272	58.9681	-4.95654
Soltu.DM.09G001000.v6.1|Soltu.DM.09G001000	0ng/ml	5ng/ml	142.667	498.575	320.621	-1.80637
Soltu.DM.10G018980.v6.1|Soltu.DM.10G018980	0ng/ml	5ng/ml	8.70228	274.252	141.477	-4.97545
Soltu.DM.08G027970.v6.1|Soltu.DM.08G027970	0ng/ml	5ng/ml	1635.74	4687.63	3161.68	-1.51907
Soltu.DM.01G023600.v6.1|Soltu.DM.01G023600	0ng/ml	5ng/ml	32.7221	285.637	159.18	-3.12402
Soltu.DM.09G009490.v6.1|Soltu.DM.09G009490	0ng/ml	5ng/ml	1715.93	6480.17	4098.05	-1.91718
Soltu.DM.03G035320.v6.1|Soltu.DM.03G035320	0ng/ml	5ng/ml	686.549	1468.01	1077.28	-1.09604
Soltu.DM.03G015030.v6.1|Soltu.DM.03G015030	0ng/ml	5ng/ml	1956.37	4561.1	3258.73	-1.22143
Soltu.DM.10G022880.v6.1|Soltu.DM.10G022880	0ng/ml	5ng/ml	589.11	1711.11	1150.11	-1.53881
Soltu.DM.07G016950.v6.1|Soltu.DM.07G016950	0ng/ml	5ng/ml	29549.3	8144.27	18846.8	1.8593
Soltu.DM.06G010590.v6.1|Soltu.DM.06G010590	0ng/ml	5ng/ml	225.781	570.89	398.335	-1.33884
Soltu.DM.10G002050.v6.1|Soltu.DM.10G002050	0ng/ml	5ng/ml	272.18	832.756	552.468	-1.61422
Soltu.DM.09G028450.v6.1|Soltu.DM.09G028450	0ng/ml	5ng/ml	2020.81	460.31	1240.56	2.13323
Soltu.DM.02G028520.v6.1|Soltu.DM.02G028520	0ng/ml	5ng/ml	1589.51	4798.24	3193.87	-1.594
Soltu.DM.01G032300.v6.1|Soltu.DM.01G032300	0ng/ml	5ng/ml	122.141	774.235	448.188	-2.66488
Soltu.DM.03G019950.v6.1|Soltu.DM.03G019950	0ng/ml	5ng/ml	1845.44	791.227	1318.33	1.22132
Soltu.DM.08G001190.v6.1|Soltu.DM.08G001190	0ng/ml	5ng/ml	512.479	2877.96	1695.22	-2.48964
Soltu.DM.10G004220.v6.1|Soltu.DM.10G004220	0ng/ml	5ng/ml	1049.71	2233.02	1641.37	-1.08923
Soltu.DM.06G005820.v6.1|Soltu.DM.06G005820	0ng/ml	5ng/ml	451.67	2916.52	1684.09	-2.69112
Soltu.DM.09G026020.v6.1|Soltu.DM.09G026020	0ng/ml	5ng/ml	28.7512	209.466	119.109	-2.86747
Soltu.DM.04G003640.v6.1|Soltu.DM.04G003640	0ng/ml	5ng/ml	80.972	287.122	184.047	-1.82556
Soltu.DM.12G001690.v6.1|Soltu.DM.12G001690	0ng/ml	5ng/ml	10595.4	21518.8	16057.1	-1.02212
Soltu.DM.01G028460.v6.1|Soltu.DM.01G028460	0ng/ml	5ng/ml	235.481	1239.25	737.365	-2.39614
Soltu.DM.08G024310.v6.1|Soltu.DM.08G024310	0ng/ml	5ng/ml	2049.49	1009.83	1529.66	1.02175
Soltu.DM.11G026360.v6.1|Soltu.DM.11G026360	0ng/ml	5ng/ml	206.549	1317.84	762.193	-2.67391
Soltu.DM.02G032170.v6.1|Soltu.DM.02G032170	0ng/ml	5ng/ml	77.5812	379.132	228.357	-2.28759
Soltu.DM.01G042410.v6.1|Soltu.DM.01G042410	0ng/ml	5ng/ml	184.036	562.579	373.307	-1.61098
Soltu.DM.10G005400.v6.1|Soltu.DM.10G005400	0ng/ml	5ng/ml	4181.53	1945.56	3063.54	1.1043
Soltu.DM.04G026390.v6.1|Soltu.DM.04G026390	0ng/ml	5ng/ml	29391.6	66303.3	47847.5	-1.17367
Soltu.DM.09G000820.v6.1|Soltu.DM.09G000820	0ng/ml	5ng/ml	66.9291	577.684	322.306	-3.10964
Soltu.DM.05G001700.v6.1|Soltu.DM.05G001700	0ng/ml	5ng/ml	91.2883	329.133	210.211	-1.85158
Soltu.DM.01G007170.v6.1|Soltu.DM.01G007170	0ng/ml	5ng/ml	1063.45	5328.35	3195.9	-2.32506
Soltu.DM.03G026970.v6.1|Soltu.DM.03G026970	0ng/ml	5ng/ml	991.15	2816.33	1903.74	-1.50685
Soltu.DM.09G003590.v6.1|Soltu.DM.09G003590	0ng/ml	5ng/ml	12850.2	5704.47	9277.36	1.17167
Soltu.DM.07G023160.v6.1|Soltu.DM.07G023160	0ng/ml	5ng/ml	3607.65	1148.53	2378.09	1.65106
Soltu.DM.02G022190.v6.1|Soltu.DM.02G022190	0ng/ml	5ng/ml	902.262	3222.86	2062.56	-1.83643
Soltu.DM.02G022880.v6.1|Soltu.DM.02G022880	0ng/ml	5ng/ml	9.1603	217.205	113.183	-4.56446
Soltu.DM.04G029270.v6.1|Soltu.DM.04G029270	0ng/ml	5ng/ml	329.097	99.7206	214.409	1.72396
Soltu.DM.11G000670.v6.1|Soltu.DM.11G000670	0ng/ml	5ng/ml	760.307	2010.02	1385.16	-1.40299
Soltu.DM.08G017970.v6.1|Soltu.DM.08G017970	0ng/ml	5ng/ml	1769.9	7914.57	4842.24	-2.16088
Soltu.DM.10G020790.v6.1|Soltu.DM.10G020790	0ng/ml	5ng/ml	2738.98	9021.99	5880.49	-1.7199
Soltu.DM.07G025000.v6.1|Soltu.DM.07G025000	0ng/ml	5ng/ml	6.41221	185.776	96.0942	-4.8535
Soltu.DM.12G015100.v6.1|Soltu.DM.12G015100	0ng/ml	5ng/ml	5440.76	13828.3	9634.54	-1.34567
Soltu.DM.02G018960.v6.1|Soltu.DM.02G018960	0ng/ml	5ng/ml	96.0943	796.432	446.263	-3.05069
Soltu.DM.01G028380.v6.1|Soltu.DM.01G028380	0ng/ml	5ng/ml	97.8816	461.29	279.586	-2.23763
Soltu.DM.03G025590.v6.1|Soltu.DM.03G025590	0ng/ml	5ng/ml	5038.86	17634.9	11336.9	-1.80727
Soltu.DM.10G007200.v6.1|Soltu.DM.10G007200	0ng/ml	5ng/ml	3127.19	1286.48	2206.83	1.28071
Soltu.DM.04G021930.v6.1|Soltu.DM.04G021930	0ng/ml	5ng/ml	1247.19	4322.39	2784.79	-1.79335
Soltu.DM.06G031200.v6.1|Soltu.DM.06G031200	0ng/ml	5ng/ml	565.962	2070.34	1318.15	-1.87151
Soltu.DM.08G028350.v6.1|Soltu.DM.08G028350	0ng/ml	5ng/ml	495.185	2235.66	1365.42	-2.17489
Soltu.DM.09G010330.v6.1|Soltu.DM.09G010330	0ng/ml	5ng/ml	574.599	1670.49	1122.54	-1.53994
Soltu.DM.03G037570.v6.1|Soltu.DM.03G037570	0ng/ml	5ng/ml	946.96	2483.59	1715.27	-1.39108
Soltu.DM.04G001100.v6.1|Soltu.DM.04G001100	0ng/ml	5ng/ml	1171.34	444.021	807.681	1.40098
Soltu.DM.07G019130.v6.1|Soltu.DM.07G019130	0ng/ml	5ng/ml	29.4606	346.05	187.755	-3.55377
Soltu.DM.04G004570.v6.1|Soltu.DM.04G004570	0ng/ml	5ng/ml	2387.69	955.675	1671.68	1.32175
Soltu.DM.01G039320.v6.1|Soltu.DM.01G039320	0ng/ml	5ng/ml	7785.27	17168.7	12477	-1.14098
Soltu.DM.09G022100.v6.1|Soltu.DM.09G022100	0ng/ml	5ng/ml	1334.94	4110.51	2722.72	-1.62276
Soltu.DM.04G022150.v6.1|Soltu.DM.04G022150	0ng/ml	5ng/ml	1130.2	3851.68	2490.94	-1.76911
Soltu.DM.07G027830.v6.1|Soltu.DM.07G027830	0ng/ml	5ng/ml	1582.81	3438.83	2510.82	-1.11933
Soltu.DM.03G026960.v6.1|Soltu.DM.03G026960	0ng/ml	5ng/ml	92.8214	361.627	227.224	-1.96225
Soltu.DM.06G023680.v6.1|Soltu.DM.06G023680	0ng/ml	5ng/ml	385.885	97.756	241.821	1.97665
Soltu.DM.06G017840.v6.1|Soltu.DM.06G017840	0ng/ml	5ng/ml	267.076	691.027	479.052	-1.37215
Soltu.DM.10G030060.v6.1|Soltu.DM.10G030060	0ng/ml	5ng/ml	12.3664	291.818	152.092	-4.5588
Soltu.DM.06G023150.v6.1|Soltu.DM.06G023150	0ng/ml	5ng/ml	6640.85	3294.98	4967.92	1.0114
Soltu.DM.05G009120.v6.1|Soltu.DM.05G009120	0ng/ml	5ng/ml	1684.16	6064.59	3874.38	-1.84849
Soltu.DM.01G036710.v6.1|Soltu.DM.01G036710	0ng/ml	5ng/ml	1399.47	214.487	806.978	2.70467
Soltu.DM.05G023730.v6.1|Soltu.DM.05G023730	0ng/ml	5ng/ml	11867.8	29654.3	20761	-1.32122
Soltu.DM.03G023410.v6.1|Soltu.DM.03G023410	0ng/ml	5ng/ml	1364.41	3138.64	2251.52	-1.20215
Soltu.DM.02G034460.v6.1|Soltu.DM.02G034460	0ng/ml	5ng/ml	1845.25	5463.07	3654.16	-1.56598
Soltu.DM.04G022460.v6.1|Soltu.DM.04G022460	0ng/ml	5ng/ml	1376.11	2905.86	2140.98	-1.0782
Soltu.DM.01G032560.v6.1|Soltu.DM.01G032560	0ng/ml	5ng/ml	408.942	1061	734.969	-1.37493
Soltu.DM.04G018210.v6.1|Soltu.DM.04G018210	0ng/ml	5ng/ml	1433.59	710.046	1071.82	1.01283
Soltu.DM.03G017570.v6.1|Soltu.DM.03G017570	0ng/ml	5ng/ml	428.096	98.4062	263.251	2.1157
Soltu.DM.03G037470.v6.1|Soltu.DM.03G037470	0ng/ml	5ng/ml	268.546	1360.02	814.285	-2.34086
Soltu.DM.01G002670.v6.1|Soltu.DM.01G002670	0ng/ml	5ng/ml	1264.92	4765.49	3015.21	-1.91375
Soltu.DM.03G007930.v6.1|Soltu.DM.03G007930	0ng/ml	5ng/ml	31.8835	267.59	149.737	-3.07096
Soltu.DM.01G023330.v6.1|Soltu.DM.01G023330	0ng/ml	5ng/ml	278.908	1442.95	860.928	-2.37113
Soltu.DM.08G017910.v6.1|Soltu.DM.08G017910	0ng/ml	5ng/ml	430.44	1923.74	1177.09	-2.16019
Soltu.DM.01G034240.v6.1|Soltu.DM.01G034240	0ng/ml	5ng/ml	11666.5	4963.57	8315.01	1.23274
Soltu.DM.01G044300.v6.1|Soltu.DM.01G044300	0ng/ml	5ng/ml	3608.63	10570.2	7089.4	-1.55048
Soltu.DM.11G025600.v6.1|Soltu.DM.11G025600	0ng/ml	5ng/ml	1202.96	539.943	871.453	1.15436
Soltu.DM.04G022800.v6.1|Soltu.DM.04G022800	0ng/ml	5ng/ml	147.158	473.043	310.101	-1.68589
Soltu.DM.12G011080.v6.1|Soltu.DM.12G011080	0ng/ml	5ng/ml	214.627	925.873	570.25	-2.10818
Soltu.DM.02G006310.v6.1|Soltu.DM.02G006310	0ng/ml	5ng/ml	745.495	2087.18	1416.34	-1.48568
Soltu.DM.02G025740.v6.1|Soltu.DM.02G025740	0ng/ml	5ng/ml	1047.45	315.681	681.567	1.7305
Soltu.DM.01G024200.v6.1|Soltu.DM.01G024200	0ng/ml	5ng/ml	58.2303	237.481	147.855	-2.02923
Soltu.DM.03G003650.v6.1|Soltu.DM.03G003650	0ng/ml	5ng/ml	26.8602	166.106	96.4829	-2.62607
Soltu.DM.04G025520.v6.1|Soltu.DM.04G025520	0ng/ml	5ng/ml	471.978	2028.49	1250.24	-2.10391
Soltu.DM.04G025250.v6.1|Soltu.DM.04G025250	0ng/ml	5ng/ml	1984.05	4365.55	3174.8	-1.13754
Soltu.DM.03G021750.v6.1|Soltu.DM.03G021750	0ng/ml	5ng/ml	136.004	737.949	436.976	-2.44017
Soltu.DM.03G003600.v6.1|Soltu.DM.03G003600	0ng/ml	5ng/ml	229.737	656.466	443.102	-1.51572
Soltu.DM.08G000230.v6.1|Soltu.DM.08G000230	0ng/ml	5ng/ml	291.196	95.7028	193.449	1.60218
Soltu.DM.05G024860.v6.1|Soltu.DM.05G024860	0ng/ml	5ng/ml	67.6825	372.602	220.142	-2.46143
Soltu.DM.04G032360.v6.1|Soltu.DM.04G032360	0ng/ml	5ng/ml	129.74	843.562	486.651	-2.70008
Soltu.DM.05G014640.v6.1|Soltu.DM.05G014640	0ng/ml	5ng/ml	379.567	1317.97	848.769	-1.79621
Soltu.DM.04G002320.v6.1|Soltu.DM.04G002320	0ng/ml	5ng/ml	299.775	57.0816	178.428	2.39019
Soltu.DM.02G013170.v6.1|Soltu.DM.02G013170	0ng/ml	5ng/ml	2303.86	9254.46	5779.16	-2.00614
Soltu.DM.01G047180.v6.1|Soltu.DM.01G047180	0ng/ml	5ng/ml	38.9533	186.943	112.948	-2.26097
Soltu.DM.08G017990.v6.1|Soltu.DM.08G017990	0ng/ml	5ng/ml	819.371	4085.73	2452.55	-2.31807
Soltu.DM.02G028540.v6.1|Soltu.DM.02G028540	0ng/ml	5ng/ml	1107.05	3137.04	2122.04	-1.50276
Soltu.DM.08G006570.v6.1|Soltu.DM.08G006570	0ng/ml	5ng/ml	482.124	1725.72	1103.92	-1.84016
Soltu.DM.07G000480.v6.1|Soltu.DM.07G000480	0ng/ml	5ng/ml	648.456	283.464	465.96	1.19225
Soltu.DM.02G031510.v6.1|Soltu.DM.02G031510	0ng/ml	5ng/ml	346.05	821.063	583.557	-1.24721
Soltu.DM.10G025380.v6.1|Soltu.DM.10G025380	0ng/ml	5ng/ml	845.205	2464.25	1654.73	-1.54414
Soltu.DM.08G005620.v6.1|Soltu.DM.08G005620	0ng/ml	5ng/ml	18.4683	179.137	98.8029	-3.27799
Soltu.DM.10G002060.v6.1|Soltu.DM.10G002060	0ng/ml	5ng/ml	554.652	1703.83	1129.24	-1.61963
Soltu.DM.05G020050.v6.1|Soltu.DM.05G020050	0ng/ml	5ng/ml	294.439	710.273	502.356	-1.27132
Soltu.DM.12G029470.v6.1|Soltu.DM.12G029470	0ng/ml	5ng/ml	103.489	313.181	208.335	-1.59852
Soltu.DM.08G024160.v6.1|Soltu.DM.08G024160	0ng/ml	5ng/ml	691.278	2663.33	1677.3	-1.94605
Soltu.DM.03G000340.v6.1|Soltu.DM.03G000340	0ng/ml	5ng/ml	10618.1	31533.6	21075.8	-1.57036
Soltu.DM.01G007800.v6.1|Soltu.DM.01G007800	0ng/ml	5ng/ml	277.957	714.173	496.065	-1.36198
Soltu.DM.10G019630.v6.1|Soltu.DM.10G019630	0ng/ml	5ng/ml	1013.66	371.386	692.524	1.44844
Soltu.DM.01G028330.v6.1|Soltu.DM.01G028330	0ng/ml	5ng/ml	183.873	635.212	409.543	-1.7895
Soltu.DM.05G000210.v6.1|Soltu.DM.05G000210	0ng/ml	5ng/ml	192.653	591.21	391.932	-1.6188
Soltu.DM.07G016420.v6.1|Soltu.DM.07G016420	0ng/ml	5ng/ml	2885.22	5969.61	4427.41	-1.04878
Soltu.DM.01G028450.v6.1|Soltu.DM.01G028450	0ng/ml	5ng/ml	35.1414	231.172	133.156	-2.71808
Soltu.DM.01G039330.v6.1|Soltu.DM.01G039330	0ng/ml	5ng/ml	2637.92	914.182	1776.05	1.5295
Soltu.DM.01G000860.v6.1|Soltu.DM.01G000860	0ng/ml	5ng/ml	363.305	1417.02	890.164	-1.96411
Soltu.DM.02G026190.v6.1|Soltu.DM.02G026190	0ng/ml	5ng/ml	255.471	958.372	606.922	-1.90792
Soltu.DM.06G014010.v6.1|Soltu.DM.06G014010	0ng/ml	5ng/ml	232.597	987.298	609.947	-2.08587
Soltu.DM.03G035150.v6.1|Soltu.DM.03G035150	0ng/ml	5ng/ml	14749.7	33372.1	24060.9	-1.17799
Soltu.DM.05G003070.v6.1|Soltu.DM.05G003070	0ng/ml	5ng/ml	181.882	44.9069	113.394	2.02333
Soltu.DM.12G000560.v6.1|Soltu.DM.12G000560	0ng/ml	5ng/ml	643.297	2006.57	1324.93	-1.64077
Soltu.DM.11G011580.v6.1|Soltu.DM.11G011580	0ng/ml	5ng/ml	29.6303	236.928	133.279	-3.00142
Soltu.DM.01G028040.v6.1|Soltu.DM.01G028040	0ng/ml	5ng/ml	1027.15	2616.83	1821.99	-1.34912
Soltu.DM.09G023600.v6.1|Soltu.DM.09G023600	0ng/ml	5ng/ml	208.547	623.269	415.908	-1.57847
Soltu.DM.11G024260.v6.1|Soltu.DM.11G024260	0ng/ml	5ng/ml	198.245	51.0868	124.666	1.96163
Soltu.DM.05G018970.v6.1|Soltu.DM.05G018970	0ng/ml	5ng/ml	900.283	2061.7	1480.99	-1.19545
Soltu.DM.02G012830.v6.1|Soltu.DM.02G012830	0ng/ml	5ng/ml	40782.7	20276.4	30529.6	1.00814
Soltu.DM.01G008360.v6.1|Soltu.DM.01G008360	0ng/ml	5ng/ml	1658.85	3468.74	2563.79	-1.06448
Soltu.DM.10G010450.v6.1|Soltu.DM.10G010450	0ng/ml	5ng/ml	1955.32	5319.9	3637.61	-1.44415
Soltu.DM.06G004100.v6.1|Soltu.DM.06G004100	0ng/ml	5ng/ml	5580.26	2506.44	4043.35	1.1545
Soltu.DM.05G021350.v6.1|Soltu.DM.05G021350	0ng/ml	5ng/ml	280.277	1094.66	687.469	-1.9662
Soltu.DM.01G020440.v6.1|Soltu.DM.01G020440	0ng/ml	5ng/ml	460.94	145.257	303.099	1.66276
Soltu.DM.08G006550.v6.1|Soltu.DM.08G006550	0ng/ml	5ng/ml	334.33	1157.76	746.043	-1.79263
Soltu.DM.04G034090.v6.1|Soltu.DM.04G034090	0ng/ml	5ng/ml	656.893	2108.21	1382.55	-1.68189
Soltu.DM.12G006860.v6.1|Soltu.DM.12G006860	0ng/ml	5ng/ml	38.4434	198.027	118.235	-2.36717
Soltu.DM.02G030150.v6.1|Soltu.DM.02G030150	0ng/ml	5ng/ml	7139.59	15935.1	11537.3	-1.15832
Soltu.DM.09G019390.v6.1|Soltu.DM.09G019390	0ng/ml	5ng/ml	913.697	1985.34	1449.52	-1.11914
Soltu.DM.03G025980.v6.1|Soltu.DM.03G025980	0ng/ml	5ng/ml	2102.55	5992.28	4047.41	-1.5111
Soltu.DM.12G024720.v6.1|Soltu.DM.12G024720	0ng/ml	5ng/ml	458.773	1619.03	1038.9	-1.8197
Soltu.DM.04G022770.v6.1|Soltu.DM.04G022770	0ng/ml	5ng/ml	218.849	553.277	386.063	-1.33876
Soltu.DM.03G027000.v6.1|Soltu.DM.03G027000	0ng/ml	5ng/ml	34.9014	337.758	186.33	-3.2742
Soltu.DM.02G029230.v6.1|Soltu.DM.02G029230	0ng/ml	5ng/ml	2485.7	6781.53	4633.61	-1.4481
Soltu.DM.03G018690.v6.1|Soltu.DM.03G018690	0ng/ml	5ng/ml	152.005	697.201	424.603	-2.19809
Soltu.DM.02G004130.v6.1|Soltu.DM.02G004130	0ng/ml	5ng/ml	2152.96	6810.45	4481.71	-1.66144
Soltu.DM.09G023380.v6.1|Soltu.DM.09G023380	0ng/ml	5ng/ml	1173.16	3049.82	2111.49	-1.37806
Soltu.DM.03G003090.v6.1|Soltu.DM.03G003090	0ng/ml	5ng/ml	5860.13	2790.41	4325.27	1.07011
Soltu.DM.12G027320.v6.1|Soltu.DM.12G027320	0ng/ml	5ng/ml	232.913	552.624	392.768	-1.24738
Soltu.DM.09G005690.v6.1|Soltu.DM.09G005690	0ng/ml	5ng/ml	9901.18	20118.9	15010	-1.02284
Soltu.DM.02G010970.v6.1|Soltu.DM.02G010970	0ng/ml	5ng/ml	347.206	728.16	537.683	-1.06914
Soltu.DM.02G019020.v6.1|Soltu.DM.02G019020	0ng/ml	5ng/ml	221.663	575.385	398.524	-1.37726
Soltu.DM.02G021540.v6.1|Soltu.DM.02G021540	0ng/ml	5ng/ml	516.502	1782.53	1149.52	-1.78664
Soltu.DM.10G025490.v6.1|Soltu.DM.10G025490	0ng/ml	5ng/ml	769.682	1745.2	1257.44	-1.18152
Soltu.DM.01G019850.v6.1|Soltu.DM.01G019850	0ng/ml	5ng/ml	608.606	2495.12	1551.86	-2.03582
Soltu.DM.05G021330.v6.1|Soltu.DM.05G021330	0ng/ml	5ng/ml	52.5531	262.186	157.37	-2.32069
Soltu.DM.03G037480.v6.1|Soltu.DM.03G037480	0ng/ml	5ng/ml	48.1909	279.438	163.815	-2.53732
Soltu.DM.01G036860.v6.1|Soltu.DM.01G036860	0ng/ml	5ng/ml	488.866	175.484	332.175	1.47598
Soltu.DM.02G007350.v6.1|Soltu.DM.02G007350	0ng/ml	5ng/ml	2616.73	5286.35	3951.54	-1.01432
Soltu.DM.08G021150.v6.1|Soltu.DM.08G021150	0ng/ml	5ng/ml	4833.18	1966.84	3400.01	1.29702
Soltu.DM.12G002200.v6.1|Soltu.DM.12G002200	0ng/ml	5ng/ml	12.2407	81.9103	47.0755	-2.74459
Soltu.DM.03G001860.v6.1|Soltu.DM.03G001860	0ng/ml	5ng/ml	562.93	1250.24	906.587	-1.15154
Soltu.DM.12G007230.v6.1|Soltu.DM.12G007230	0ng/ml	5ng/ml	7.32824	131.495	69.4114	-4.1629
Soltu.DM.09G021510.v6.1|Soltu.DM.09G021510	0ng/ml	5ng/ml	219.029	48.528	133.778	2.1672
Soltu.DM.07G022400.v6.1|Soltu.DM.07G022400	0ng/ml	5ng/ml	807.735	2283.72	1545.73	-1.49958
Soltu.DM.08G026820.v6.1|Soltu.DM.08G026820	0ng/ml	5ng/ml	4228.55	9133.68	6681.11	-1.11096
Soltu.DM.04G002580.v6.1|Soltu.DM.04G002580	0ng/ml	5ng/ml	102.561	14.2778	58.4194	2.83011
Soltu.DM.08G017870.v6.1|Soltu.DM.08G017870	0ng/ml	5ng/ml	180.915	650.166	415.541	-1.84607
Soltu.DM.08G028990.v6.1|Soltu.DM.08G028990	0ng/ml	5ng/ml	3547.74	1173.61	2360.68	1.5958
Soltu.DM.12G029250.v6.1|Soltu.DM.12G029250	0ng/ml	5ng/ml	97.0324	456.837	276.935	-2.23548
Soltu.DM.05G013970.v6.1|Soltu.DM.05G013970	0ng/ml	5ng/ml	16.0525	108.551	62.3018	-2.76053
Soltu.DM.06G023140.v6.1|Soltu.DM.06G023140	0ng/ml	5ng/ml	708.404	2259.49	1483.95	-1.67367
Soltu.DM.02G032990.v6.1|Soltu.DM.02G032990	0ng/ml	5ng/ml	274.228	908.399	591.313	-1.7272
Soltu.DM.09G022420.v6.1|Soltu.DM.09G022420	0ng/ml	5ng/ml	630.384	1519.88	1075.13	-1.26921
Soltu.DM.12G001140.v6.1|Soltu.DM.12G001140	0ng/ml	5ng/ml	295.876	676.152	486.014	-1.19275
Soltu.DM.03G037630.v6.1|Soltu.DM.03G037630	0ng/ml	5ng/ml	778.533	301.42	539.977	1.37055
Soltu.DM.08G028450.v6.1|Soltu.DM.08G028450	0ng/ml	5ng/ml	318.233	1235.45	776.842	-1.95747
Soltu.DM.07G005750.v6.1|Soltu.DM.07G005750	0ng/ml	5ng/ml	211.842	711.367	461.605	-1.74667
Soltu.DM.07G027020.v6.1|Soltu.DM.07G027020	0ng/ml	5ng/ml	1528.11	4601.19	3064.65	-1.59007
Soltu.DM.06G027430.v6.1|Soltu.DM.06G027430	0ng/ml	5ng/ml	15.1734	121.826	68.4995	-3.00747
Soltu.DM.08G018000.v6.1|Soltu.DM.08G018000	0ng/ml	5ng/ml	338.069	892.243	615.156	-1.40054
Soltu.DM.03G025600.v6.1|Soltu.DM.03G025600	0ng/ml	5ng/ml	285.497	834.621	560.059	-1.54793
Soltu.DM.03G030050.v6.1|Soltu.DM.03G030050	0ng/ml	5ng/ml	141.462	409.912	275.687	-1.53451
Soltu.DM.02G019670.v6.1|Soltu.DM.02G019670	0ng/ml	5ng/ml	135.971	545.425	340.698	-2.00478
Soltu.DM.04G000050.v6.1|Soltu.DM.04G000050	0ng/ml	5ng/ml	5687.62	16645.5	11166.5	-1.54928
Soltu.DM.07G011900.v6.1|Soltu.DM.07G011900	0ng/ml	5ng/ml	287.601	1254.08	770.842	-2.12505
Soltu.DM.02G032380.v6.1|Soltu.DM.02G032380	0ng/ml	5ng/ml	632.887	1740.87	1186.88	-1.46025
Soltu.DM.01G005270.v6.1|Soltu.DM.01G005270	0ng/ml	5ng/ml	206.22	625.246	415.733	-1.60089
Soltu.DM.01G001540.v6.1|Soltu.DM.01G001540	0ng/ml	5ng/ml	98.2438	377.353	237.798	-1.93998
Soltu.DM.01G002210.v6.1|Soltu.DM.01G002210	0ng/ml	5ng/ml	112.217	689.061	400.639	-2.61752
Soltu.DM.10G008120.v6.1|Soltu.DM.10G008120	0ng/ml	5ng/ml	1284.95	3112.72	2198.84	-1.27677
Soltu.DM.11G015550.v6.1|Soltu.DM.11G015550	0ng/ml	5ng/ml	506.131	97.1649	301.648	2.37797
Soltu.DM.11G002460.v6.1|Soltu.DM.11G002460	0ng/ml	5ng/ml	1248.66	2582.77	1915.72	-1.04852
Soltu.DM.04G022960.v6.1|Soltu.DM.04G022960	0ng/ml	5ng/ml	122.88	315.361	219.12	-1.36047
Soltu.DM.10G020810.v6.1|Soltu.DM.10G020810	0ng/ml	5ng/ml	789.439	2503.36	1646.4	-1.66523
Soltu.DM.03G026390.v6.1|Soltu.DM.03G026390	0ng/ml	5ng/ml	438.247	1196.88	817.562	-1.45001
Soltu.DM.03G025090.v6.1|Soltu.DM.03G025090	0ng/ml	5ng/ml	630.166	193.277	411.722	1.70229
Soltu.DM.05G023760.v6.1|Soltu.DM.05G023760	0ng/ml	5ng/ml	25.9108	133.977	79.9439	-2.3731
Soltu.DM.06G004140.v6.1|Soltu.DM.06G004140	0ng/ml	5ng/ml	387.973	1066.38	727.177	-1.45935
Soltu.DM.04G037660.v6.1|Soltu.DM.04G037660	0ng/ml	5ng/ml	485.104	224.247	354.675	1.11274
Soltu.DM.08G005410.v6.1|Soltu.DM.08G005410	0ng/ml	5ng/ml	3121.1	6798.69	4959.89	-1.12306
Soltu.DM.04G002560.v6.1|Soltu.DM.04G002560	0ng/ml	5ng/ml	143.454	917.721	530.588	-2.67683
Soltu.DM.06G030000.v6.1|Soltu.DM.06G030000	0ng/ml	5ng/ml	2151.35	774.784	1463.07	1.47333
Soltu.DM.02G025220.v6.1|Soltu.DM.02G025220	0ng/ml	5ng/ml	74.7004	429.63	252.165	-2.52271
Soltu.DM.06G010410.v6.1|Soltu.DM.06G010410	0ng/ml	5ng/ml	283.676	963.488	623.582	-1.76463
Soltu.DM.08G015420.v6.1|Soltu.DM.08G015420	0ng/ml	5ng/ml	52.3614	2679.53	1365.95	-5.6771
Soltu.DM.05G022070.v6.1|Soltu.DM.05G022070	0ng/ml	5ng/ml	5915.59	14043.8	9979.71	-1.24738
Soltu.DM.12G007640.v6.1|Soltu.DM.12G007640	0ng/ml	5ng/ml	162.155	47.2572	104.706	1.77677
Soltu.DM.12G010880.v6.1|Soltu.DM.12G010880	0ng/ml	5ng/ml	902.95	323.098	613.024	1.48066
Soltu.DM.04G000090.v6.1|Soltu.DM.04G000090	0ng/ml	5ng/ml	59.4532	355.671	207.562	-2.57923
Soltu.DM.07G022620.v6.1|Soltu.DM.07G022620	0ng/ml	5ng/ml	2774.17	1214.51	1994.34	1.19098
Soltu.DM.10G025370.v6.1|Soltu.DM.10G025370	0ng/ml	5ng/ml	4344.67	10179.1	7261.89	-1.22839
Soltu.DM.05G009760.v6.1|Soltu.DM.05G009760	0ng/ml	5ng/ml	1724.87	3582.14	2653.5	-1.05429
Soltu.DM.03G000090.v6.1|Soltu.DM.03G000090	0ng/ml	5ng/ml	34.3951	150.384	92.3897	-2.13057
Soltu.DM.05G002210.v6.1|Soltu.DM.05G002210	0ng/ml	5ng/ml	2910.05	5979.67	4444.86	-1.03916
Soltu.DM.06G029420.v6.1|Soltu.DM.06G029420	0ng/ml	5ng/ml	1222.89	2582.78	1902.84	-1.07899
Soltu.DM.06G031610.v6.1|Soltu.DM.06G031610	0ng/ml	5ng/ml	376.759	146.958	261.858	1.3549
Soltu.DM.02G028040.v6.1|Soltu.DM.02G028040	0ng/ml	5ng/ml	3246.6	1399.3	2322.95	1.21448
Soltu.DM.09G001280.v6.1|Soltu.DM.09G001280	0ng/ml	5ng/ml	66.6407	184.896	125.768	-1.47175
Soltu.DM.03G012630.v6.1|Soltu.DM.03G012630	0ng/ml	5ng/ml	39.5256	152.326	95.9256	-1.94809
Soltu.DM.08G010990.v6.1|Soltu.DM.08G010990	0ng/ml	5ng/ml	7.14715	730.737	368.942	-6.67697
Soltu.DM.12G008580.v6.1|Soltu.DM.12G008580	0ng/ml	5ng/ml	214.777	514.555	364.666	-1.26061
Soltu.DM.03G015280.v6.1|Soltu.DM.03G015280	0ng/ml	5ng/ml	2518.73	8009.04	5263.88	-1.66892
Soltu.DM.08G017960.v6.1|Soltu.DM.08G017960	0ng/ml	5ng/ml	6169.87	17241	11705.4	-1.48257
Soltu.DM.07G026590.v6.1|Soltu.DM.07G026590	0ng/ml	5ng/ml	20933.3	9325.33	15129.3	1.16661
Soltu.DM.04G007210.v6.1|Soltu.DM.04G007210	0ng/ml	5ng/ml	335.844	1417.48	876.66	-2.07792
Soltu.DM.03G013520.v6.1|Soltu.DM.03G013520	0ng/ml	5ng/ml	2603.11	998.273	1800.69	1.38356
Soltu.DM.07G004240.v6.1|Soltu.DM.07G004240	0ng/ml	5ng/ml	560.587	2671.03	1615.81	-2.25214
Soltu.DM.06G013540.v6.1|Soltu.DM.06G013540	0ng/ml	5ng/ml	23028	10783.6	16905.8	1.09452
Soltu.DM.05G024810.v6.1|Soltu.DM.05G024810	0ng/ml	5ng/ml	138.372	446.518	292.445	-1.68881
Soltu.DM.08G019310.v6.1|Soltu.DM.08G019310	0ng/ml	5ng/ml	1858.6	5090.45	3474.52	-1.45349
Soltu.DM.03G016020.v6.1|Soltu.DM.03G016020	0ng/ml	5ng/ml	14.1466	81.7485	47.9476	-2.53301
Soltu.DM.12G029590.v6.1|Soltu.DM.12G029590	0ng/ml	5ng/ml	96.3194	368.552	232.436	-1.93666
Soltu.DM.06G018580.v6.1|Soltu.DM.06G018580	0ng/ml	5ng/ml	304.613	978.411	641.512	-1.68332
Soltu.DM.05G016500.v6.1|Soltu.DM.05G016500	0ng/ml	5ng/ml	634.183	2434.71	1534.45	-1.94087
Soltu.DM.11G008840.v6.1|Soltu.DM.11G008840	0ng/ml	5ng/ml	177.354	64.6911	121.022	1.45445
Soltu.DM.01G033720.v6.1|Soltu.DM.01G033720	0ng/ml	5ng/ml	1113.43	371.851	742.641	1.58189
Soltu.DM.02G011440.v6.1|Soltu.DM.02G011440	0ng/ml	5ng/ml	187.534	63.2351	125.384	1.56526
Soltu.DM.07G012020.v6.1|Soltu.DM.07G012020	0ng/ml	5ng/ml	2427.7	5271.96	3849.83	-1.11894
Soltu.DM.01G026930.v6.1|Soltu.DM.01G026930	0ng/ml	5ng/ml	42.9128	141.954	92.4332	-1.72415
Soltu.DM.01G046730.v6.1|Soltu.DM.01G046730	0ng/ml	5ng/ml	485.12	231.43	358.275	1.06611
Soltu.DM.05G021030.v6.1|Soltu.DM.05G021030	0ng/ml	5ng/ml	107.452	273.098	190.275	-1.34669
Soltu.DM.02G024890.v6.1|Soltu.DM.02G024890	0ng/ml	5ng/ml	84.7952	317.324	201.059	-1.90471
Soltu.DM.03G013090.v6.1|Soltu.DM.03G013090	0ng/ml	5ng/ml	22.7566	96.9674	59.862	-2.08957
Soltu.DM.08G008440.v6.1|Soltu.DM.08G008440	0ng/ml	5ng/ml	44.6191	186.8	115.709	-2.06813
Soltu.DM.12G003630.v6.1|Soltu.DM.12G003630	0ng/ml	5ng/ml	293.741	1465.9	879.821	-2.31877
Soltu.DM.08G028830.v6.1|Soltu.DM.08G028830	0ng/ml	5ng/ml	37.6012	136.051	86.8259	-1.85692
Soltu.DM.06G010770.v6.1|Soltu.DM.06G010770	0ng/ml	5ng/ml	11131.5	4599.61	7865.55	1.27507
Soltu.DM.04G027640.v6.1|Soltu.DM.04G027640	0ng/ml	5ng/ml	175.112	441.777	308.444	-1.33367
Soltu.DM.11G007740.v6.1|Soltu.DM.11G007740	0ng/ml	5ng/ml	29.298	118.808	74.053	-2.02114
Soltu.DM.05G025220.v6.1|Soltu.DM.05G025220	0ng/ml	5ng/ml	83.6981	340.57	212.134	-2.02581
Soltu.DM.02G009650.v6.1|Soltu.DM.02G009650	0ng/ml	5ng/ml	128.997	291.738	210.367	-1.17645
Soltu.DM.10G005570.v6.1|Soltu.DM.10G005570	0ng/ml	5ng/ml	1110.55	2648.44	1879.5	-1.25354
Soltu.DM.02G027640.v6.1|Soltu.DM.02G027640	0ng/ml	5ng/ml	354.33	127.715	241.023	1.46871
Soltu.DM.01G028280.v6.1|Soltu.DM.01G028280	0ng/ml	5ng/ml	635.376	1972.27	1303.83	-1.63456
Soltu.DM.10G020800.v6.1|Soltu.DM.10G020800	0ng/ml	5ng/ml	1094.18	2837.58	1965.88	-1.37509
Soltu.DM.11G007960.v6.1|Soltu.DM.11G007960	0ng/ml	5ng/ml	310.21	1066.65	688.43	-1.78242
Soltu.DM.04G007470.v6.1|Soltu.DM.04G007470	0ng/ml	5ng/ml	2298.65	7298.03	4798.34	-1.6668
Soltu.DM.09G029420.v6.1|Soltu.DM.09G029420	0ng/ml	5ng/ml	45.5536	160.546	103.05	-1.81633
Soltu.DM.04G025630.v6.1|Soltu.DM.04G025630	0ng/ml	5ng/ml	4067.39	8355.26	6211.32	-1.0385
Soltu.DM.05G022780.v6.1|Soltu.DM.05G022780	0ng/ml	5ng/ml	889.342	2523.83	1706.59	-1.50505
Soltu.DM.05G021360.v6.1|Soltu.DM.05G021360	0ng/ml	5ng/ml	115.988	406.479	261.234	-1.81056
Soltu.DM.06G024060.v6.1|Soltu.DM.06G024060	0ng/ml	5ng/ml	7254.82	3521.77	5388.3	1.04252
Soltu.DM.07G026330.v6.1|Soltu.DM.07G026330	0ng/ml	5ng/ml	193.617	415.787	304.702	-1.10297
Soltu.DM.02G001220.v6.1|Soltu.DM.02G001220	0ng/ml	5ng/ml	387.426	944.164	665.795	-1.28589
Soltu.DM.S000150.v6.1|Soltu.DM.S000150	0ng/ml	5ng/ml	147.402	11.1715	79.2866	3.73938
Soltu.DM.02G025750.v6.1|Soltu.DM.02G025750	0ng/ml	5ng/ml	469.422	200.445	334.933	1.227
Soltu.DM.01G028410.v6.1|Soltu.DM.01G028410	0ng/ml	5ng/ml	97.2724	366.611	231.942	-1.91491
Soltu.DM.07G007810.v6.1|Soltu.DM.07G007810	0ng/ml	5ng/ml	99.2117	441.674	270.443	-2.15478
Soltu.DM.10G029510.v6.1|Soltu.DM.10G029510	0ng/ml	5ng/ml	1529.04	616.532	1072.79	1.30997
Soltu.DM.02G030170.v6.1|Soltu.DM.02G030170	0ng/ml	5ng/ml	1107.94	2222.02	1664.98	-1.00411
Soltu.DM.12G003540.v6.1|Soltu.DM.12G003540	0ng/ml	5ng/ml	95.9388	503.727	299.833	-2.39156
Soltu.DM.01G002180.v6.1|Soltu.DM.01G002180	0ng/ml	5ng/ml	141.785	866.553	504.169	-2.61105
Soltu.DM.03G024660.v6.1|Soltu.DM.03G024660	0ng/ml	5ng/ml	1891.77	833.891	1362.83	1.18118
Soltu.DM.05G003990.v6.1|Soltu.DM.05G003990	0ng/ml	5ng/ml	16272.8	7959.49	12116.2	1.03166
Soltu.DM.02G023130.v6.1|Soltu.DM.02G023130	0ng/ml	5ng/ml	2203.01	979.584	1591.3	1.17011
Soltu.DM.01G008310.v6.1|Soltu.DM.01G008310	0ng/ml	5ng/ml	2745.88	1010.95	1878.41	1.44141
Soltu.DM.11G007750.v6.1|Soltu.DM.11G007750	0ng/ml	5ng/ml	318.899	855.724	587.311	-1.42328
Soltu.DM.10G021460.v6.1|Soltu.DM.10G021460	0ng/ml	5ng/ml	114.337	330.466	222.401	-1.53273
Soltu.DM.09G005390.v6.1|Soltu.DM.09G005390	0ng/ml	5ng/ml	12781.2	26272.9	19527.1	-1.03959
Soltu.DM.07G000880.v6.1|Soltu.DM.07G000880	0ng/ml	5ng/ml	429.047	204.083	316.565	1.07303
Soltu.DM.12G021500.v6.1|Soltu.DM.12G021500	0ng/ml	5ng/ml	44341.6	21695.8	33018.7	1.03124
Soltu.DM.02G019620.v6.1|Soltu.DM.02G019620	0ng/ml	5ng/ml	221.33	751.536	486.433	-1.76446
Soltu.DM.10G005890.v6.1|Soltu.DM.10G005890	0ng/ml	5ng/ml	819.54	2142.4	1480.97	-1.38658
Soltu.DM.03G014580.v6.1|Soltu.DM.03G014580	0ng/ml	5ng/ml	108.885	335.047	221.966	-1.62128
Soltu.DM.05G006490.v6.1|Soltu.DM.05G006490	0ng/ml	5ng/ml	26.8972	107.007	66.9518	-1.99037
Soltu.DM.05G005190.v6.1|Soltu.DM.05G005190	0ng/ml	5ng/ml	1201.21	536.611	868.913	1.16116
Soltu.DM.01G028640.v6.1|Soltu.DM.01G028640	0ng/ml	5ng/ml	34.2289	143.966	89.0977	-2.0751
Soltu.DM.04G032340.v6.1|Soltu.DM.04G032340	0ng/ml	5ng/ml	1713.95	3519.06	2616.51	-1.03798
Soltu.DM.07G005910.v6.1|Soltu.DM.07G005910	0ng/ml	5ng/ml	306.018	135.612	220.815	1.177
Soltu.DM.01G038840.v6.1|Soltu.DM.01G038840	0ng/ml	5ng/ml	611.403	278.334	444.868	1.13474
Soltu.DM.11G011430.v6.1|Soltu.DM.11G011430	0ng/ml	5ng/ml	736.362	338.152	537.257	1.12088
Soltu.DM.01G044570.v6.1|Soltu.DM.01G044570	0ng/ml	5ng/ml	59.9402	209.401	134.671	-1.80534
Soltu.DM.03G005790.v6.1|Soltu.DM.03G005790	0ng/ml	5ng/ml	905.802	367.334	636.568	1.30023
Soltu.DM.11G010290.v6.1|Soltu.DM.11G010290	0ng/ml	5ng/ml	39.7067	120.287	79.9969	-1.59932
Soltu.DM.08G030040.v6.1|Soltu.DM.08G030040	0ng/ml	5ng/ml	96.6552	25.7728	61.214	1.91367
Soltu.DM.04G024100.v6.1|Soltu.DM.04G024100	0ng/ml	5ng/ml	883.608	429.457	656.532	1.03916
Soltu.DM.12G008400.v6.1|Soltu.DM.12G008400	0ng/ml	5ng/ml	492.798	95.3792	294.088	2.36841
Soltu.DM.08G005420.v6.1|Soltu.DM.08G005420	0ng/ml	5ng/ml	16273.8	33213.9	24743.8	-1.02921
Soltu.DM.07G002810.v6.1|Soltu.DM.07G002810	0ng/ml	5ng/ml	3135.24	1062.69	2098.97	1.56097
Soltu.DM.08G017950.v6.1|Soltu.DM.08G017950	0ng/ml	5ng/ml	271.705	809.041	540.373	-1.57478
Soltu.DM.06G022310.v6.1|Soltu.DM.06G022310	0ng/ml	5ng/ml	2900.15	6365.35	4632.75	-1.13399
Soltu.DM.02G017100.v6.1|Soltu.DM.02G017100	0ng/ml	5ng/ml	4801.63	1837.13	3319.38	1.38584
Soltu.DM.04G003480.v6.1|Soltu.DM.04G003480	0ng/ml	5ng/ml	1150.74	2323.33	1737.03	-1.01404
Soltu.DM.02G014490.v6.1|Soltu.DM.02G014490	0ng/ml	5ng/ml	92.6403	236.382	164.511	-1.34979
Soltu.DM.05G007860.v6.1|Soltu.DM.05G007860	0ng/ml	5ng/ml	35.341	297.348	166.345	-3.07123
Soltu.DM.10G028300.v6.1|Soltu.DM.10G028300	0ng/ml	5ng/ml	905.937	403.683	654.81	1.1667
Soltu.DM.11G012150.v6.1|Soltu.DM.11G012150	0ng/ml	5ng/ml	36.0205	156.458	96.2395	-2.11908
Soltu.DM.06G031490.v6.1|Soltu.DM.06G031490	0ng/ml	5ng/ml	1006.75	2021.53	1514.14	-1.0062
Soltu.DM.02G024830.v6.1|Soltu.DM.02G024830	0ng/ml	5ng/ml	740.028	238.772	489.4	1.63132
Soltu.DM.05G013080.v6.1|Soltu.DM.05G013080	0ng/ml	5ng/ml	131.434	399.567	265.501	-1.6055
Soltu.DM.09G002280.v6.1|Soltu.DM.09G002280	0ng/ml	5ng/ml	1123.84	502.552	813.195	1.15954
Soltu.DM.05G011770.v6.1|Soltu.DM.05G011770	0ng/ml	5ng/ml	139.206	47.6336	93.4197	1.549
Soltu.DM.03G032080.v6.1|Soltu.DM.03G032080	0ng/ml	5ng/ml	148.403	314.678	231.54	-1.08375
Soltu.DM.03G003930.v6.1|Soltu.DM.03G003930	0ng/ml	5ng/ml	45.3285	192.927	119.128	-2.09042
Soltu.DM.09G027330.v6.1|Soltu.DM.09G027330	0ng/ml	5ng/ml	188.729	41.1006	114.915	2.20396
Soltu.DM.08G017890.v6.1|Soltu.DM.08G017890	0ng/ml	5ng/ml	232.671	682.169	457.42	-1.5522
Soltu.DM.07G028450.v6.1|Soltu.DM.07G028450	0ng/ml	5ng/ml	143.004	463.475	303.24	-1.69702
Soltu.DM.08G006560.v6.1|Soltu.DM.08G006560	0ng/ml	5ng/ml	189.107	451.523	320.315	-1.25643
Soltu.DM.06G013570.v6.1|Soltu.DM.06G013570	0ng/ml	5ng/ml	399.86	134.327	267.094	1.57151
Soltu.DM.07G017000.v6.1|Soltu.DM.07G017000	0ng/ml	5ng/ml	93.981	257.669	175.825	-1.45339
Soltu.DM.05G001390.v6.1|Soltu.DM.05G001390	0ng/ml	5ng/ml	46.4107	179.053	112.732	-1.94546
Soltu.DM.10G006000.v6.1|Soltu.DM.10G006000	0ng/ml	5ng/ml	435.309	1067.67	751.488	-1.29503
Soltu.DM.12G011950.v6.1|Soltu.DM.12G011950	0ng/ml	5ng/ml	403.4	932.877	668.139	-1.21029
Soltu.DM.05G017840.v6.1|Soltu.DM.05G017840	0ng/ml	5ng/ml	66.4412	176.66	121.55	-1.40948
Soltu.DM.01G040460.v6.1|Soltu.DM.01G040460	0ng/ml	5ng/ml	195.294	81.1808	138.237	1.2662
Soltu.DM.03G034120.v6.1|Soltu.DM.03G034120	0ng/ml	5ng/ml	145.212	55.1637	100.188	1.39714
Soltu.DM.03G018430.v6.1|Soltu.DM.03G018430	0ng/ml	5ng/ml	928.631	2505.37	1717	-1.43217
Soltu.DM.02G020240.v6.1|Soltu.DM.02G020240	0ng/ml	5ng/ml	3631.15	9075.51	6353.33	-1.32154
Soltu.DM.11G021100.v6.1|Soltu.DM.11G021100	0ng/ml	5ng/ml	646.751	1336.27	991.51	-1.04637
Soltu.DM.04G011370.v6.1|Soltu.DM.04G011370	0ng/ml	5ng/ml	63.1393	217.51	140.325	-1.78234
Soltu.DM.03G023080.v6.1|Soltu.DM.03G023080	0ng/ml	5ng/ml	389.721	807.6	598.66	-1.05049
Soltu.DM.02G024790.v6.1|Soltu.DM.02G024790	0ng/ml	5ng/ml	133.008	33.4087	83.2084	2.00301
Soltu.DM.02G020950.v6.1|Soltu.DM.02G020950	0ng/ml	5ng/ml	95.1854	251.161	173.173	-1.40047
Soltu.DM.04G007460.v6.1|Soltu.DM.04G007460	0ng/ml	5ng/ml	340.168	1438.04	889.106	-2.0802
Soltu.DM.08G018050.v6.1|Soltu.DM.08G018050	0ng/ml	5ng/ml	204.203	540.635	372.419	-1.40537
Soltu.DM.02G008920.v6.1|Soltu.DM.02G008920	0ng/ml	5ng/ml	988.424	2549.75	1769.09	-1.36742
Soltu.DM.01G050810.v6.1|Soltu.DM.01G050810	0ng/ml	5ng/ml	574.88	254.07	414.475	1.17775
Soltu.DM.04G029210.v6.1|Soltu.DM.04G029210	0ng/ml	5ng/ml	337.498	133.591	235.545	1.33718
Soltu.DM.02G003310.v6.1|Soltu.DM.02G003310	0ng/ml	5ng/ml	3186.09	1369.9	2277.99	1.21768
Soltu.DM.07G025310.v6.1|Soltu.DM.07G025310	0ng/ml	5ng/ml	56.9301	146.816	101.873	-1.36658
Soltu.DM.11G011520.v6.1|Soltu.DM.11G011520	0ng/ml	5ng/ml	8.70228	512.322	260.512	-5.87872
Soltu.DM.07G026860.v6.1|Soltu.DM.07G026860	0ng/ml	5ng/ml	33.7674	125.738	79.7525	-1.89547
Soltu.DM.02G031620.v6.1|Soltu.DM.02G031620	0ng/ml	5ng/ml	2193.64	4744.31	3468.97	-1.11306
Soltu.DM.04G007720.v6.1|Soltu.DM.04G007720	0ng/ml	5ng/ml	157.021	637.147	397.084	-2.01981
Soltu.DM.03G018010.v6.1|Soltu.DM.03G018010	0ng/ml	5ng/ml	239.625	628.348	433.987	-1.38971
Soltu.DM.01G036680.v6.1|Soltu.DM.01G036680	0ng/ml	5ng/ml	18153.3	8325.55	13239.4	1.12472
Soltu.DM.12G005080.v6.1|Soltu.DM.12G005080	0ng/ml	5ng/ml	405.37	902.113	653.741	-1.15491
Soltu.DM.07G018020.v6.1|Soltu.DM.07G018020	0ng/ml	5ng/ml	101.9	21.9666	61.9333	2.22546
Soltu.DM.06G026850.v6.1|Soltu.DM.06G026850	0ng/ml	5ng/ml	94.9418	343.628	219.285	-1.85573
Soltu.DM.04G032550.v6.1|Soltu.DM.04G032550	0ng/ml	5ng/ml	73.8398	213.251	143.545	-1.52811
Soltu.DM.02G025760.v6.1|Soltu.DM.02G025760	0ng/ml	5ng/ml	717	1710.77	1213.88	-1.255
Soltu.DM.10G020990.v6.1|Soltu.DM.10G020990	0ng/ml	5ng/ml	9371.14	21382.4	15376.8	-1.19008
Soltu.DM.08G021720.v6.1|Soltu.DM.08G021720	0ng/ml	5ng/ml	175.983	387.185	281.584	-1.13877
Soltu.DM.06G024820.v6.1|Soltu.DM.06G024820	0ng/ml	5ng/ml	2384.35	823.729	1604.04	1.53345
Soltu.DM.11G008490.v6.1|Soltu.DM.11G008490	0ng/ml	5ng/ml	258.968	677.216	468.092	-1.38784
Soltu.DM.07G012750.v6.1|Soltu.DM.07G012750	0ng/ml	5ng/ml	220.363	569.056	394.709	-1.36936
Soltu.DM.08G017900.v6.1|Soltu.DM.08G017900	0ng/ml	5ng/ml	125.946	394.354	260.15	-1.64741
Soltu.DM.08G007130.v6.1|Soltu.DM.08G007130	0ng/ml	5ng/ml	285.973	138.345	212.159	1.04545
Soltu.DM.07G020520.v6.1|Soltu.DM.07G020520	0ng/ml	5ng/ml	130.847	49.3073	90.0773	1.40869
Soltu.DM.06G022940.v6.1|Soltu.DM.06G022940	0ng/ml	5ng/ml	7420.17	17288.1	12354.1	-1.22021
Soltu.DM.01G030220.v6.1|Soltu.DM.01G030220	0ng/ml	5ng/ml	172.264	368.316	270.29	-1.09725
Soltu.DM.08G001470.v6.1|Soltu.DM.08G001470	0ng/ml	5ng/ml	600.669	1447.37	1024.02	-1.26897
Soltu.DM.09G004250.v6.1|Soltu.DM.09G004250	0ng/ml	5ng/ml	1218.73	3338.37	2278.55	-1.45356
Soltu.DM.02G024870.v6.1|Soltu.DM.02G024870	0ng/ml	5ng/ml	781.11	1711.04	1246.07	-1.13172
Soltu.DM.02G029480.v6.1|Soltu.DM.02G029480	0ng/ml	5ng/ml	799.233	366.832	583.032	1.12517
Soltu.DM.10G022720.v6.1|Soltu.DM.10G022720	0ng/ml	5ng/ml	425.226	209.589	317.408	1.02106
Soltu.DM.07G026340.v6.1|Soltu.DM.07G026340	0ng/ml	5ng/ml	34.5357	154.208	94.3717	-2.15717
Soltu.DM.07G019710.v6.1|Soltu.DM.07G019710	0ng/ml	5ng/ml	311.704	84.9637	198.334	1.87273
Soltu.DM.12G021660.v6.1|Soltu.DM.12G021660	0ng/ml	5ng/ml	258.226	876.97	567.598	-1.76342
Soltu.DM.07G024910.v6.1|Soltu.DM.07G024910	0ng/ml	5ng/ml	756.834	249.1	502.967	1.60091
Soltu.DM.03G004990.v6.1|Soltu.DM.03G004990	0ng/ml	5ng/ml	213.463	513.189	363.326	-1.26661
Soltu.DM.04G025340.v6.1|Soltu.DM.04G025340	0ng/ml	5ng/ml	206.541	88.4107	147.476	1.22763
Soltu.DM.03G007610.v6.1|Soltu.DM.03G007610	0ng/ml	5ng/ml	138.135	329.646	233.891	-1.25326
Soltu.DM.05G011790.v6.1|Soltu.DM.05G011790	0ng/ml	5ng/ml	5899.75	2523.63	4211.69	1.22513
Soltu.DM.08G017930.v6.1|Soltu.DM.08G017930	0ng/ml	5ng/ml	262.142	711.876	487.009	-1.44199
Soltu.DM.11G000770.v6.1|Soltu.DM.11G000770	0ng/ml	5ng/ml	4869.87	9867.4	7368.64	-1.01871
Soltu.DM.09G030320.v6.1|Soltu.DM.09G030320	0ng/ml	5ng/ml	99.9721	215.066	157.519	-1.10432
Soltu.DM.11G022120.v6.1|Soltu.DM.11G022120	0ng/ml	5ng/ml	4308.78	10010.5	7159.64	-1.21624
Soltu.DM.02G011360.v6.1|Soltu.DM.02G011360	0ng/ml	5ng/ml	228.659	472.37	350.514	-1.04802
Soltu.DM.10G003240.v6.1|Soltu.DM.10G003240	0ng/ml	5ng/ml	316.272	122.249	219.26	1.37547
Soltu.DM.06G034870.v6.1|Soltu.DM.06G034870	0ng/ml	5ng/ml	442.491	198.645	320.568	1.15247
Soltu.DM.06G029040.v6.1|Soltu.DM.06G029040	0ng/ml	5ng/ml	60.8676	166.809	113.838	-1.45255
Soltu.DM.08G005440.v6.1|Soltu.DM.08G005440	0ng/ml	5ng/ml	26703.8	53450.4	40077.1	-1.00114
Soltu.DM.03G036210.v6.1|Soltu.DM.03G036210	0ng/ml	5ng/ml	43.6442	129.412	86.5279	-1.5685
Soltu.DM.03G002670.v6.1|Soltu.DM.03G002670	0ng/ml	5ng/ml	966.873	2017.89	1492.38	-1.06135
Soltu.DM.04G003410.v6.1|Soltu.DM.04G003410	0ng/ml	5ng/ml	199.653	62.7467	131.2	1.67137
Soltu.DM.10G026380.v6.1|Soltu.DM.10G026380	0ng/ml	5ng/ml	29.9037	91.7612	60.8325	-1.61833
Soltu.DM.06G024440.v6.1|Soltu.DM.06G024440	0ng/ml	5ng/ml	794.965	352.68	573.822	1.17057
Soltu.DM.03G013350.v6.1|Soltu.DM.03G013350	0ng/ml	5ng/ml	59.774	168.571	114.173	-1.49696
Soltu.DM.10G023750.v6.1|Soltu.DM.10G023750	0ng/ml	5ng/ml	439.29	1023.55	731.418	-1.22056
Soltu.DM.11G004090.v6.1|Soltu.DM.11G004090	0ng/ml	5ng/ml	470.913	1056.18	763.547	-1.16605
Soltu.DM.08G014560.v6.1|Soltu.DM.08G014560	0ng/ml	5ng/ml	66.0016	177.646	121.824	-1.43059
Soltu.DM.04G031060.v6.1|Soltu.DM.04G031060	0ng/ml	5ng/ml	318.524	105.927	212.225	1.5891
Soltu.DM.02G027390.v6.1|Soltu.DM.02G027390	0ng/ml	5ng/ml	249.66	119.314	184.487	1.06645
Soltu.DM.01G051550.v6.1|Soltu.DM.01G051550	0ng/ml	5ng/ml	69.3704	182.449	125.91	-1.39665
Soltu.DM.12G002360.v6.1|Soltu.DM.12G002360	0ng/ml	5ng/ml	1844.37	4173.09	3008.73	-1.17781
Soltu.DM.06G019520.v6.1|Soltu.DM.06G019520	0ng/ml	5ng/ml	895.496	242.175	568.836	1.88596
Soltu.DM.09G001590.v6.1|Soltu.DM.09G001590	0ng/ml	5ng/ml	29.9406	93.8409	61.8908	-1.64992
Soltu.DM.05G007750.v6.1|Soltu.DM.05G007750	0ng/ml	5ng/ml	193.935	62.6347	128.285	1.63702
Soltu.DM.08G006580.v6.1|Soltu.DM.08G006580	0ng/ml	5ng/ml	130.707	317.8	224.253	-1.28321
Soltu.DM.07G019580.v6.1|Soltu.DM.07G019580	0ng/ml	5ng/ml	122.522	321.665	222.094	-1.3935
Soltu.DM.08G012560.v6.1|Soltu.DM.08G012560	0ng/ml	5ng/ml	1430.76	2910.71	2170.73	-1.02437
Soltu.DM.05G001680.v6.1|Soltu.DM.05G001680	0ng/ml	5ng/ml	101.313	231.539	166.426	-1.19391
Soltu.DM.11G025130.v6.1|Soltu.DM.11G025130	0ng/ml	5ng/ml	197.61	547.193	372.402	-1.46826
Soltu.DM.11G022590.v6.1|Soltu.DM.11G022590	0ng/ml	5ng/ml	61.7134	158.67	110.192	-1.36435
Soltu.DM.02G017990.v6.1|Soltu.DM.02G017990	0ng/ml	5ng/ml	2804.23	1141.56	1972.9	1.29603
Soltu.DM.09G024030.v6.1|Soltu.DM.09G024030	0ng/ml	5ng/ml	6.41221	68.2267	37.3195	-3.40863
Soltu.DM.12G003570.v6.1|Soltu.DM.12G003570	0ng/ml	5ng/ml	275.554	1009.83	642.692	-1.87318
Soltu.DM.03G015070.v6.1|Soltu.DM.03G015070	0ng/ml	5ng/ml	98.9453	218.301	158.623	-1.1401
Soltu.DM.05G014610.v6.1|Soltu.DM.05G014610	0ng/ml	5ng/ml	64.8271	194.031	129.429	-1.57942
Soltu.DM.08G024190.v6.1|Soltu.DM.08G024190	0ng/ml	5ng/ml	480.074	960.977	720.526	-1.00045
Soltu.DM.01G001970.v6.1|Soltu.DM.01G001970	0ng/ml	5ng/ml	1609.39	4376.9	2993.15	-1.44322
Soltu.DM.12G029320.v6.1|Soltu.DM.12G029320	0ng/ml	5ng/ml	113.808	244.925	179.367	-1.10717
Soltu.DM.07G002650.v6.1|Soltu.DM.07G002650	0ng/ml	5ng/ml	21.9847	197.785	109.885	-3.16793
Soltu.DM.04G034820.v6.1|Soltu.DM.04G034820	0ng/ml	5ng/ml	53.2106	182.052	117.632	-1.77665
Soltu.DM.01G050320.v6.1|Soltu.DM.01G050320	0ng/ml	5ng/ml	2334.23	1159.99	1747.11	1.00873
Soltu.DM.06G030180.v6.1|Soltu.DM.06G030180	0ng/ml	5ng/ml	30323.5	76805.4	53564.5	-1.34077
Soltu.DM.04G034380.v6.1|Soltu.DM.04G034380	0ng/ml	5ng/ml	673.638	273.926	473.782	1.2959
Soltu.DM.08G011840.v6.1|Soltu.DM.08G011840	0ng/ml	5ng/ml	545.071	271.596	408.333	1.00285
Soltu.DM.01G036110.v6.1|Soltu.DM.01G036110	0ng/ml	5ng/ml	3003.36	6149.55	4576.45	-1.03404
Soltu.DM.03G001150.v6.1|Soltu.DM.03G001150	0ng/ml	5ng/ml	126.463	290.678	208.571	-1.19908
Soltu.DM.05G000240.v6.1|Soltu.DM.05G000240	0ng/ml	5ng/ml	197.295	491.599	344.447	-1.31837
Soltu.DM.01G045250.v6.1|Soltu.DM.01G045250	0ng/ml	5ng/ml	50.6621	145.298	97.98	-1.5177
Soltu.DM.07G024280.v6.1|Soltu.DM.07G024280	0ng/ml	5ng/ml	235.426	604.651	420.039	-1.35977
Soltu.DM.06G018890.v6.1|Soltu.DM.06G018890	0ng/ml	5ng/ml	291.363	601.335	446.349	-1.04455
Soltu.DM.01G051770.v6.1|Soltu.DM.01G051770	0ng/ml	5ng/ml	207.192	533.813	370.502	-1.3642
Soltu.DM.08G016760.v6.1|Soltu.DM.08G016760	0ng/ml	5ng/ml	68.3251	186.364	127.345	-1.4491
Soltu.DM.09G001600.v6.1|Soltu.DM.09G001600	0ng/ml	5ng/ml	33.1098	99.0238	66.0668	-1.58232
Soltu.DM.08G029630.v6.1|Soltu.DM.08G029630	0ng/ml	5ng/ml	202.6	98.344	150.472	1.0442
Soltu.DM.10G022410.v6.1|Soltu.DM.10G022410	0ng/ml	5ng/ml	82.7047	240.851	161.778	-1.54226
Soltu.DM.09G005900.v6.1|Soltu.DM.09G005900	0ng/ml	5ng/ml	237.967	626.78	432.373	-1.39817
Soltu.DM.08G004990.v6.1|Soltu.DM.08G004990	0ng/ml	5ng/ml	454.976	977.178	716.077	-1.10205
Soltu.DM.10G003650.v6.1|Soltu.DM.10G003650	0ng/ml	5ng/ml	131.168	359.734	245.451	-1.455
Soltu.DM.06G003100.v6.1|Soltu.DM.06G003100	0ng/ml	5ng/ml	297.182	135.562	216.372	1.13218
Soltu.DM.03G018020.v6.1|Soltu.DM.03G018020	0ng/ml	5ng/ml	957.04	2243.04	1600.04	-1.22848
Soltu.DM.01G028300.v6.1|Soltu.DM.01G028300	0ng/ml	5ng/ml	117.011	293.086	205.049	-1.32627
Soltu.DM.01G035150.v6.1|Soltu.DM.01G035150	0ng/ml	5ng/ml	1958.07	890.431	1424.25	1.13773
Soltu.DM.04G031940.v6.1|Soltu.DM.04G031940	0ng/ml	5ng/ml	385.284	885.233	635.258	-1.20091
Soltu.DM.02G024820.v6.1|Soltu.DM.02G024820	0ng/ml	5ng/ml	541.567	248.501	395.034	1.12506
Soltu.DM.12G026470.v6.1|Soltu.DM.12G026470	0ng/ml	5ng/ml	394.702	190.488	292.595	1.04951
Soltu.DM.01G003630.v6.1|Soltu.DM.01G003630	0ng/ml	5ng/ml	16580.1	34608.4	25594.3	-1.06164
Soltu.DM.05G007790.v6.1|Soltu.DM.05G007790	0ng/ml	5ng/ml	77.4968	425.456	251.477	-2.45594
Soltu.DM.09G001580.v6.1|Soltu.DM.09G001580	0ng/ml	5ng/ml	78.7373	195.621	137.179	-1.31505
Soltu.DM.09G010080.v6.1|Soltu.DM.09G010080	0ng/ml	5ng/ml	681.544	241.018	461.281	1.50091
Soltu.DM.07G027750.v6.1|Soltu.DM.07G027750	0ng/ml	5ng/ml	249.521	122.826	186.173	1.02103
Soltu.DM.02G033640.v6.1|Soltu.DM.02G033640	0ng/ml	5ng/ml	1750.63	584.354	1167.49	1.58256
Soltu.DM.07G016300.v6.1|Soltu.DM.07G016300	0ng/ml	5ng/ml	85.626	188.669	137.148	-1.13845
Soltu.DM.06G023900.v6.1|Soltu.DM.06G023900	0ng/ml	5ng/ml	117.247	243.321	180.284	-1.05212
Soltu.DM.10G010160.v6.1|Soltu.DM.10G010160	0ng/ml	5ng/ml	131.867	356.163	244.015	-1.43191
Soltu.DM.10G003980.v6.1|Soltu.DM.10G003980	0ng/ml	5ng/ml	193.104	437.938	315.521	-1.17995
Soltu.DM.03G031840.v6.1|Soltu.DM.03G031840	0ng/ml	5ng/ml	338.196	145.436	241.816	1.21859
Soltu.DM.12G003610.v6.1|Soltu.DM.12G003610	0ng/ml	5ng/ml	377.868	1260.64	819.254	-1.73775
Soltu.DM.01G046480.v6.1|Soltu.DM.01G046480	0ng/ml	5ng/ml	28.9323	87.4992	58.2157	-1.59847
Soltu.DM.07G027820.v6.1|Soltu.DM.07G027820	0ng/ml	5ng/ml	150.143	303.522	226.832	-1.01704
Soltu.DM.01G012530.v6.1|Soltu.DM.01G012530	0ng/ml	5ng/ml	148.901	59.4289	104.165	1.32357
Soltu.DM.11G002380.v6.1|Soltu.DM.11G002380	0ng/ml	5ng/ml	957.97	286.864	622.417	1.73939
Soltu.DM.09G017260.v6.1|Soltu.DM.09G017260	0ng/ml	5ng/ml	149.866	364.99	257.428	-1.28566
Soltu.DM.08G026960.v6.1|Soltu.DM.08G026960	0ng/ml	5ng/ml	2473.21	5510.14	3991.67	-1.15584
Soltu.DM.11G025160.v6.1|Soltu.DM.11G025160	0ng/ml	5ng/ml	795.624	1702.16	1248.89	-1.09679
Soltu.DM.01G001840.v6.1|Soltu.DM.01G001840	0ng/ml	5ng/ml	27.7209	99.6382	63.6795	-1.84371
Soltu.DM.01G029520.v6.1|Soltu.DM.01G029520	0ng/ml	5ng/ml	140.986	301.574	221.28	-1.09812
Soltu.DM.10G007000.v6.1|Soltu.DM.10G007000	0ng/ml	5ng/ml	92.4478	242.968	167.708	-1.39387
Soltu.DM.06G022960.v6.1|Soltu.DM.06G022960	0ng/ml	5ng/ml	271.505	760.667	516.086	-1.48549
Soltu.DM.05G002380.v6.1|Soltu.DM.05G002380	0ng/ml	5ng/ml	625.229	256.097	440.663	1.28727
Soltu.DM.11G022840.v6.1|Soltu.DM.11G022840	0ng/ml	5ng/ml	415.091	842.866	628.979	-1.02275
Soltu.DM.05G003320.v6.1|Soltu.DM.05G003320	0ng/ml	5ng/ml	245.934	111.575	178.754	1.13641
Soltu.DM.11G021600.v6.1|Soltu.DM.11G021600	0ng/ml	5ng/ml	737.183	1690.57	1213.88	-1.19787
Soltu.DM.01G024720.v6.1|Soltu.DM.01G024720	0ng/ml	5ng/ml	161.952	336.198	249.075	-1.05387
Soltu.DM.03G014050.v6.1|Soltu.DM.03G014050	0ng/ml	5ng/ml	94.4241	220.999	157.711	-1.2259
Soltu.DM.05G024590.v6.1|Soltu.DM.05G024590	0ng/ml	5ng/ml	170.621	387.501	279.061	-1.18192
Soltu.DM.01G015000.v6.1|Soltu.DM.01G015000	0ng/ml	5ng/ml	368.539	924.534	646.536	-1.32649
Soltu.DM.05G022760.v6.1|Soltu.DM.05G022760	0ng/ml	5ng/ml	524.081	1202.82	863.452	-1.19795
Soltu.DM.01G038550.v6.1|Soltu.DM.01G038550	0ng/ml	5ng/ml	251.493	100.715	176.104	1.32398
Soltu.DM.01G006960.v6.1|Soltu.DM.01G006960	0ng/ml	5ng/ml	246.093	528.587	387.34	-1.10171
Soltu.DM.06G034980.v6.1|Soltu.DM.06G034980	0ng/ml	5ng/ml	4411.86	9014.55	6713.2	-1.03077
Soltu.DM.09G002770.v6.1|Soltu.DM.09G002770	0ng/ml	5ng/ml	368.938	94.4148	231.676	1.96315
Soltu.DM.09G016750.v6.1|Soltu.DM.09G016750	0ng/ml	5ng/ml	8669.58	3860.85	6265.22	1.16708
Soltu.DM.12G010920.v6.1|Soltu.DM.12G010920	0ng/ml	5ng/ml	846.155	1750.92	1298.54	-1.04865
Soltu.DM.01G048570.v6.1|Soltu.DM.01G048570	0ng/ml	5ng/ml	345.22	766.971	556.096	-1.15131
Soltu.DM.06G003070.v6.1|Soltu.DM.06G003070	0ng/ml	5ng/ml	1693.33	740.991	1217.16	1.19265
Soltu.DM.06G034470.v6.1|Soltu.DM.06G034470	0ng/ml	5ng/ml	3106.51	1446.18	2276.34	1.10308
Soltu.DM.03G018550.v6.1|Soltu.DM.03G018550	0ng/ml	5ng/ml	26.6238	77.6981	52.1609	-1.54423
Soltu.DM.06G023850.v6.1|Soltu.DM.06G023850	0ng/ml	5ng/ml	235.625	103.101	169.363	1.18835
Soltu.DM.02G019820.v6.1|Soltu.DM.02G019820	0ng/ml	5ng/ml	1114.15	2490.97	1802.56	-1.16046
Soltu.DM.12G027220.v6.1|Soltu.DM.12G027220	0ng/ml	5ng/ml	235.858	654.597	445.227	-1.47181
Soltu.DM.05G023090.v6.1|Soltu.DM.05G023090	0ng/ml	5ng/ml	199.586	90.8435	145.215	1.13438
Soltu.DM.01G046490.v6.1|Soltu.DM.01G046490	0ng/ml	5ng/ml	555.567	1271.58	913.573	-1.19517
Soltu.DM.04G002270.v6.1|Soltu.DM.04G002270	0ng/ml	5ng/ml	222.169	498.997	360.583	-1.16857
Soltu.DM.05G006660.v6.1|Soltu.DM.05G006660	0ng/ml	5ng/ml	104.346	273.75	189.048	-1.3897
Soltu.DM.12G029460.v6.1|Soltu.DM.12G029460	0ng/ml	5ng/ml	48.0063	123.747	85.8765	-1.36798
Soltu.DM.11G004160.v6.1|Soltu.DM.11G004160	0ng/ml	5ng/ml	2319.46	4799.16	3559.31	-1.04881
Soltu.DM.02G026060.v6.1|Soltu.DM.02G026060	0ng/ml	5ng/ml	396.396	950.137	673.266	-1.26055
Soltu.DM.10G018560.v6.1|Soltu.DM.10G018560	0ng/ml	5ng/ml	273.834	69.9066	171.87	1.96571
Soltu.DM.08G030310.v6.1|Soltu.DM.08G030310	0ng/ml	5ng/ml	55.6299	142.409	99.0196	-1.3539
Soltu.DM.04G010950.v6.1|Soltu.DM.04G010950	0ng/ml	5ng/ml	8345.03	16690.8	12517.9	-1.00008
Soltu.DM.01G007500.v6.1|Soltu.DM.01G007500	0ng/ml	5ng/ml	3569.54	1652.3	2610.92	1.11098
Soltu.DM.06G005440.v6.1|Soltu.DM.06G005440	0ng/ml	5ng/ml	1268.54	3543.46	2406	-1.48181
Soltu.DM.06G027810.v6.1|Soltu.DM.06G027810	0ng/ml	5ng/ml	1057.44	2167.59	1612.52	-1.03583
Soltu.DM.10G019650.v6.1|Soltu.DM.10G019650	0ng/ml	5ng/ml	5236.75	2008.36	3622.55	1.38277
Soltu.DM.05G007830.v6.1|Soltu.DM.05G007830	0ng/ml	5ng/ml	685.972	1840.69	1263.33	-1.42374
Soltu.DM.08G017880.v6.1|Soltu.DM.08G017880	0ng/ml	5ng/ml	125.067	354.172	239.619	-1.50267
Soltu.DM.05G007760.v6.1|Soltu.DM.05G007760	0ng/ml	5ng/ml	170.562	467.016	318.789	-1.45198
Soltu.DM.02G020690.v6.1|Soltu.DM.02G020690	0ng/ml	5ng/ml	365.178	111.701	238.439	1.71009
Soltu.DM.03G021490.v6.1|Soltu.DM.03G021490	0ng/ml	5ng/ml	249.925	60.8553	155.39	2.04011
Soltu.DM.10G004570.v6.1|Soltu.DM.10G004570	0ng/ml	5ng/ml	728.41	1531.74	1130.08	-1.07185
Soltu.DM.02G007370.v6.1|Soltu.DM.02G007370	0ng/ml	5ng/ml	1611.06	3660.18	2635.62	-1.18369
Soltu.DM.03G022660.v6.1|Soltu.DM.03G022660	0ng/ml	5ng/ml	104.715	295.928	200.321	-1.50018
Soltu.DM.08G005490.v6.1|Soltu.DM.08G005490	0ng/ml	5ng/ml	836.862	1736.19	1286.52	-1.05327
Soltu.DM.01G001950.v6.1|Soltu.DM.01G001950	0ng/ml	5ng/ml	2125.41	5255.6	3690.5	-1.30599
Soltu.DM.01G008490.v6.1|Soltu.DM.01G008490	0ng/ml	5ng/ml	255.089	77.4041	166.246	1.71934
Soltu.DM.02G019690.v6.1|Soltu.DM.02G019690	0ng/ml	5ng/ml	67.2834	198.436	132.86	-1.56242
Soltu.DM.08G027430.v6.1|Soltu.DM.08G027430	0ng/ml	5ng/ml	311.481	664.906	488.194	-1.09503
Soltu.DM.09G031730.v6.1|Soltu.DM.09G031730	0ng/ml	5ng/ml	4068.28	9285.5	6676.89	-1.19052
Soltu.DM.03G022650.v6.1|Soltu.DM.03G022650	0ng/ml	5ng/ml	192.361	423.098	307.73	-1.13861
Soltu.DM.07G017780.v6.1|Soltu.DM.07G017780	0ng/ml	5ng/ml	29.8633	135.365	82.6139	-2.17834
Soltu.DM.02G019090.v6.1|Soltu.DM.02G019090	0ng/ml	5ng/ml	496.64	1007.28	751.958	-1.02094
Soltu.DM.11G002950.v6.1|Soltu.DM.11G002950	0ng/ml	5ng/ml	180.921	426.765	303.843	-1.2384
Soltu.DM.07G020960.v6.1|Soltu.DM.07G020960	0ng/ml	5ng/ml	307.536	145.525	226.53	1.07755
Soltu.DM.04G035920.v6.1|Soltu.DM.04G035920	0ng/ml	5ng/ml	78.7153	226.804	152.76	-1.52845
Soltu.DM.03G003940.v6.1|Soltu.DM.03G003940	0ng/ml	5ng/ml	57.3292	187.774	122.551	-1.71275
Soltu.DM.08G000480.v6.1|Soltu.DM.08G000480	0ng/ml	5ng/ml	3501.31	7169.65	5335.48	-1.03413
Soltu.DM.03G035700.v6.1|Soltu.DM.03G035700	0ng/ml	5ng/ml	136.402	60.6966	98.5495	1.16804
Soltu.DM.07G000810.v6.1|Soltu.DM.07G000810	0ng/ml	5ng/ml	2401.84	5156.22	3779.03	-1.10203
Soltu.DM.11G020120.v6.1|Soltu.DM.11G020120	0ng/ml	5ng/ml	105.539	41.6155	73.577	1.34422
Soltu.DM.01G022190.v6.1|Soltu.DM.01G022190	0ng/ml	5ng/ml	67.2799	157.043	112.162	-1.22197
Soltu.DM.03G024680.v6.1|Soltu.DM.03G024680	0ng/ml	5ng/ml	513.525	222.959	368.242	1.20259
Soltu.DM.03G014550.v6.1|Soltu.DM.03G014550	0ng/ml	5ng/ml	112.464	226.326	169.395	-1.00908
Soltu.DM.06G024530.v6.1|Soltu.DM.06G024530	0ng/ml	5ng/ml	98.7053	39.2682	68.9868	1.32885
Soltu.DM.06G030230.v6.1|Soltu.DM.06G030230	0ng/ml	5ng/ml	344.581	147.658	246.119	1.2213
Soltu.DM.08G015410.v6.1|Soltu.DM.08G015410	0ng/ml	5ng/ml	594.835	1690.91	1142.87	-1.50696
Soltu.DM.11G007540.v6.1|Soltu.DM.11G007540	0ng/ml	5ng/ml	199.32	99.212	149.266	1.00347
Soltu.DM.07G021670.v6.1|Soltu.DM.07G021670	0ng/ml	5ng/ml	1013.39	2259.82	1636.6	-1.15722
Soltu.DM.08G020070.v6.1|Soltu.DM.08G020070	0ng/ml	5ng/ml	198.984	96.2114	147.598	1.05022
Soltu.DM.03G028960.v6.1|Soltu.DM.03G028960	0ng/ml	5ng/ml	48.0837	131.565	89.8241	-1.452
Soltu.DM.09G030190.v6.1|Soltu.DM.09G030190	0ng/ml	5ng/ml	531.768	1109.12	820.442	-1.06075
Soltu.DM.06G010580.v6.1|Soltu.DM.06G010580	0ng/ml	5ng/ml	409.871	158.87	284.37	1.36937
Soltu.DM.12G026740.v6.1|Soltu.DM.12G026740	0ng/ml	5ng/ml	96.1199	214.089	155.105	-1.15352
Soltu.DM.07G028010.v6.1|Soltu.DM.07G028010	0ng/ml	5ng/ml	537.224	265.148	401.186	1.01662
Soltu.DM.10G020130.v6.1|Soltu.DM.10G020130	0ng/ml	5ng/ml	81.91	193.661	137.786	-1.24078
Soltu.DM.02G019550.v6.1|Soltu.DM.02G019550	0ng/ml	5ng/ml	44.7853	122.205	83.4952	-1.44971
Soltu.DM.06G027950.v6.1|Soltu.DM.06G027950	0ng/ml	5ng/ml	50.1153	118.887	84.5013	-1.24832
Soltu.DM.04G010880.v6.1|Soltu.DM.04G010880	0ng/ml	5ng/ml	638.655	1288.97	963.813	-1.01261
Soltu.DM.03G023900.v6.1|Soltu.DM.03G023900	0ng/ml	5ng/ml	1166.62	390.222	778.42	1.58064
Soltu.DM.10G019020.v6.1|Soltu.DM.10G019020	0ng/ml	5ng/ml	27.0229	799.543	413.283	-4.8867
Soltu.DM.03G022020.v6.1|Soltu.DM.03G022020	0ng/ml	5ng/ml	233.6	539.052	386.326	-1.20571
Soltu.DM.10G017040.v6.1|Soltu.DM.10G017040	0ng/ml	5ng/ml	70.4306	195.518	132.974	-1.47437
Soltu.DM.09G025170.v6.1|Soltu.DM.09G025170	0ng/ml	5ng/ml	37.8746	92.1641	65.0193	-1.28251
Soltu.DM.10G017870.v6.1|Soltu.DM.10G017870	0ng/ml	5ng/ml	109.052	311.715	210.383	-1.51373
Soltu.DM.06G002200.v6.1|Soltu.DM.06G002200	0ng/ml	5ng/ml	22.0586	95.8583	58.9585	-2.11736
Soltu.DM.02G025660.v6.1|Soltu.DM.02G025660	0ng/ml	5ng/ml	219.31	93.3322	156.321	1.22781
Soltu.DM.12G002570.v6.1|Soltu.DM.12G002570	0ng/ml	5ng/ml	3822.17	8247.48	6034.83	-1.10947
Soltu.DM.07G015350.v6.1|Soltu.DM.07G015350	0ng/ml	5ng/ml	95.2478	194.797	145.022	-1.03145
Soltu.DM.09G022770.v6.1|Soltu.DM.09G022770	0ng/ml	5ng/ml	53.8313	127.385	90.6081	-1.24219
Soltu.DM.01G001280.v6.1|Soltu.DM.01G001280	0ng/ml	5ng/ml	586.6	277.774	432.187	1.08004
Soltu.DM.05G027220.v6.1|Soltu.DM.05G027220	0ng/ml	5ng/ml	110.669	238.778	174.723	-1.11084
Soltu.DM.04G030030.v6.1|Soltu.DM.04G030030	0ng/ml	5ng/ml	1147.72	2802.07	1974.89	-1.28774
Soltu.DM.08G007340.v6.1|Soltu.DM.08G007340	0ng/ml	5ng/ml	208.72	79.322	144.021	1.39301
Soltu.DM.09G006750.v6.1|Soltu.DM.09G006750	0ng/ml	5ng/ml	433.628	896.854	665.241	-1.04778
Soltu.DM.09G023650.v6.1|Soltu.DM.09G023650	0ng/ml	5ng/ml	2155.94	4468.35	3312.15	-1.05145
Soltu.DM.03G018620.v6.1|Soltu.DM.03G018620	0ng/ml	5ng/ml	210.176	457.339	333.758	-1.1204
Soltu.DM.04G012760.v6.1|Soltu.DM.04G012760	0ng/ml	5ng/ml	105.546	318.344	211.945	-1.59155
Soltu.DM.03G025970.v6.1|Soltu.DM.03G025970	0ng/ml	5ng/ml	191.415	83.4782	137.447	1.19389
Soltu.DM.06G003500.v6.1|Soltu.DM.06G003500	0ng/ml	5ng/ml	73.8951	157.452	115.674	-1.09183
Soltu.DM.06G027460.v6.1|Soltu.DM.06G027460	0ng/ml	5ng/ml	711.421	227.356	469.388	1.64524
Soltu.DM.11G024820.v6.1|Soltu.DM.11G024820	0ng/ml	5ng/ml	283.004	593.304	438.154	-1.06701
Soltu.DM.02G025190.v6.1|Soltu.DM.02G025190	0ng/ml	5ng/ml	394.291	184.82	289.555	1.0921
Soltu.DM.02G030640.v6.1|Soltu.DM.02G030640	0ng/ml	5ng/ml	243.229	591.392	417.311	-1.28245
Soltu.DM.08G022900.v6.1|Soltu.DM.08G022900	0ng/ml	5ng/ml	101.974	32.3292	67.1515	1.66544
Soltu.DM.11G008790.v6.1|Soltu.DM.11G008790	0ng/ml	5ng/ml	60.5828	201.837	131.21	-1.73809
Soltu.DM.04G000060.v6.1|Soltu.DM.04G000060	0ng/ml	5ng/ml	266.441	550.198	408.32	-1.0473
Soltu.DM.03G024670.v6.1|Soltu.DM.03G024670	0ng/ml	5ng/ml	201.396	87.7138	144.555	1.19786
Soltu.DM.11G021090.v6.1|Soltu.DM.11G021090	0ng/ml	5ng/ml	6161.93	12497.1	9329.51	-1.02008
Soltu.DM.09G002750.v6.1|Soltu.DM.09G002750	0ng/ml	5ng/ml	958.682	2120.74	1539.71	-1.14517
Soltu.DM.02G021320.v6.1|Soltu.DM.02G021320	0ng/ml	5ng/ml	109.708	40.7506	75.2294	1.4327
Soltu.DM.04G008980.v6.1|Soltu.DM.04G008980	0ng/ml	5ng/ml	342.805	143.386	243.096	1.25797
Soltu.DM.07G020220.v6.1|Soltu.DM.07G020220	0ng/ml	5ng/ml	986.585	324.124	655.355	1.60523
Soltu.DM.01G003480.v6.1|Soltu.DM.01G003480	0ng/ml	5ng/ml	323.03	142.442	232.736	1.18173
Soltu.DM.09G027870.v6.1|Soltu.DM.09G027870	0ng/ml	5ng/ml	407.843	180.681	294.262	1.17584
Soltu.DM.02G030100.v6.1|Soltu.DM.02G030100	0ng/ml	5ng/ml	603.906	234.223	419.065	1.36718
Soltu.DM.12G024700.v6.1|Soltu.DM.12G024700	0ng/ml	5ng/ml	224.968	486.416	355.692	-1.11365
Soltu.DM.01G008180.v6.1|Soltu.DM.01G008180	0ng/ml	5ng/ml	14755	7016.77	10885.9	1.07231
Soltu.DM.06G031210.v6.1|Soltu.DM.06G031210	0ng/ml	5ng/ml	71.4055	145.301	108.353	-1.02336
Soltu.DM.03G036320.v6.1|Soltu.DM.03G036320	0ng/ml	5ng/ml	249.742	113.316	181.529	1.14425
Soltu.DM.01G031940.v6.1|Soltu.DM.01G031940	0ng/ml	5ng/ml	79.6348	31.8999	55.7674	1.32078
Soltu.DM.07G000280.v6.1|Soltu.DM.07G000280	0ng/ml	5ng/ml	163.998	372.47	268.234	-1.18495
Soltu.DM.07G014190.v6.1|Soltu.DM.07G014190	0ng/ml	5ng/ml	34.3511	207.177	120.764	-2.59147
Soltu.DM.10G017070.v6.1|Soltu.DM.10G017070	0ng/ml	5ng/ml	369.853	811.632	590.742	-1.13443
Soltu.DM.12G006740.v6.1|Soltu.DM.12G006740	0ng/ml	5ng/ml	140.281	297.255	218.768	-1.08159
Soltu.DM.04G024370.v6.1|Soltu.DM.04G024370	0ng/ml	5ng/ml	182.251	76.463	129.357	1.24832
Soltu.DM.02G009820.v6.1|Soltu.DM.02G009820	0ng/ml	5ng/ml	133.049	53.1167	93.0826	1.31844
Soltu.DM.02G027060.v6.1|Soltu.DM.02G027060	0ng/ml	5ng/ml	171.558	66.8501	119.204	1.35928
Soltu.DM.12G015740.v6.1|Soltu.DM.12G015740	0ng/ml	5ng/ml	210.825	93.4318	152.128	1.17489
Soltu.DM.02G012450.v6.1|Soltu.DM.02G012450	0ng/ml	5ng/ml	120.738	51.3606	86.049	1.22916
Soltu.DM.02G026340.v6.1|Soltu.DM.02G026340	0ng/ml	5ng/ml	180.346	362.058	271.202	-1.00415
Soltu.DM.02G023680.v6.1|Soltu.DM.02G023680	0ng/ml	5ng/ml	42.6024	96.0528	69.3276	-1.17415
Soltu.DM.02G026500.v6.1|Soltu.DM.02G026500	0ng/ml	5ng/ml	57.1481	143.993	100.57	-1.33516
Soltu.DM.04G018810.v6.1|Soltu.DM.04G018810	0ng/ml	5ng/ml	93.9291	38.9976	66.4634	1.26944
Soltu.DM.01G023050.v6.1|Soltu.DM.01G023050	0ng/ml	5ng/ml	62.2672	195.389	128.828	-1.65183
Soltu.DM.01G033160.v6.1|Soltu.DM.01G033160	0ng/ml	5ng/ml	445.426	1093.02	769.225	-1.29514
Soltu.DM.12G002490.v6.1|Soltu.DM.12G002490	0ng/ml	5ng/ml	27.8906	85.2842	56.5874	-1.61412
Soltu.DM.04G002800.v6.1|Soltu.DM.04G002800	0ng/ml	5ng/ml	115.442	401.107	258.274	-1.79583
Soltu.DM.05G005810.v6.1|Soltu.DM.05G005810	0ng/ml	5ng/ml	328.711	151.081	239.896	1.12107
Soltu.DM.06G019870.v6.1|Soltu.DM.06G019870	0ng/ml	5ng/ml	122.463	284.876	203.67	-1.21859
Soltu.DM.07G020080.v6.1|Soltu.DM.07G020080	0ng/ml	5ng/ml	308.452	638.163	473.308	-1.04788
Soltu.DM.03G018650.v6.1|Soltu.DM.03G018650	0ng/ml	5ng/ml	460.107	1028.37	744.24	-1.1597
Soltu.DM.08G030180.v6.1|Soltu.DM.08G030180	0ng/ml	5ng/ml	118.843	58.0523	88.4476	1.03268
Soltu.DM.04G020290.v6.1|Soltu.DM.04G020290	0ng/ml	5ng/ml	95.6654	41.6683	68.6669	1.20374
Soltu.DM.06G026270.v6.1|Soltu.DM.06G026270	0ng/ml	5ng/ml	156.747	318.532	237.64	-1.02393
Soltu.DM.04G030010.v6.1|Soltu.DM.04G030010	0ng/ml	5ng/ml	325.725	663.643	494.684	-1.02613
Soltu.DM.01G001980.v6.1|Soltu.DM.01G001980	0ng/ml	5ng/ml	1916.06	3857.19	2886.62	-1.00922
Soltu.DM.09G022720.v6.1|Soltu.DM.09G022720	0ng/ml	5ng/ml	131.59	285.985	208.788	-1.12089
Soltu.DM.06G006790.v6.1|Soltu.DM.06G006790	0ng/ml	5ng/ml	101.568	46.313	73.9404	1.12973
Soltu.DM.07G020780.v6.1|Soltu.DM.07G020780	0ng/ml	5ng/ml	85.2312	238.667	161.949	-1.48406
Soltu.DM.06G018000.v6.1|Soltu.DM.06G018000	0ng/ml	5ng/ml	154.195	336.083	245.139	-1.12356
Soltu.DM.11G022260.v6.1|Soltu.DM.11G022260	0ng/ml	5ng/ml	32.7257	78.4571	55.5914	-1.26335
Soltu.DM.10G027450.v6.1|Soltu.DM.10G027450	0ng/ml	5ng/ml	84.6581	173.889	129.274	-1.03982
Soltu.DM.04G030380.v6.1|Soltu.DM.04G030380	0ng/ml	5ng/ml	255.408	513.089	384.249	-1.00758
Soltu.DM.02G026320.v6.1|Soltu.DM.02G026320	0ng/ml	5ng/ml	217.749	76.3183	147.034	1.51521
Soltu.DM.12G003840.v6.1|Soltu.DM.12G003840	0ng/ml	5ng/ml	35.581	101.401	68.4908	-1.51186
Soltu.DM.07G019570.v6.1|Soltu.DM.07G019570	0ng/ml	5ng/ml	111.216	247.391	179.303	-1.15457
Soltu.DM.04G003340.v6.1|Soltu.DM.04G003340	0ng/ml	5ng/ml	127.726	57.7256	92.726	1.14976
Soltu.DM.02G018100.v6.1|Soltu.DM.02G018100	0ng/ml	5ng/ml	157.47	49.8984	103.684	1.66086
Soltu.DM.06G015690.v6.1|Soltu.DM.06G015690	0ng/ml	5ng/ml	138.312	42.4305	90.3711	1.69774
Soltu.DM.04G010700.v6.1|Soltu.DM.04G010700	0ng/ml	5ng/ml	58.2119	118.234	88.2229	-1.02114
Soltu.DM.11G001350.v6.1|Soltu.DM.11G001350	0ng/ml	5ng/ml	284.335	111.325	197.83	1.35331
Soltu.DM.03G011590.v6.1|Soltu.DM.03G011590	0ng/ml	5ng/ml	67.7414	143.327	105.534	-1.07887
Soltu.DM.10G028080.v6.1|Soltu.DM.10G028080	0ng/ml	5ng/ml	174.484	381.421	277.952	-1.12685
Soltu.DM.02G019170.v6.1|Soltu.DM.02G019170	0ng/ml	5ng/ml	184.46	74.192	129.326	1.31278
Soltu.DM.10G020610.v6.1|Soltu.DM.10G020610	0ng/ml	5ng/ml	103.267	46.4452	74.8561	1.15681
Soltu.DM.05G027190.v6.1|Soltu.DM.05G027190	0ng/ml	5ng/ml	199.862	83.0629	141.463	1.27107
Soltu.DM.03G002950.v6.1|Soltu.DM.03G002950	0ng/ml	5ng/ml	3807.89	1900.97	2854.43	1.00234
Soltu.DM.10G022870.v6.1|Soltu.DM.10G022870	0ng/ml	5ng/ml	539.854	1113.54	826.695	-1.04398
Soltu.DM.10G004790.v6.1|Soltu.DM.10G004790	0ng/ml	5ng/ml	50.8282	104.524	77.6761	-1.03898
Soltu.DM.01G044700.v6.1|Soltu.DM.01G044700	0ng/ml	5ng/ml	99.9018	46.5277	73.2147	1.10245
Soltu.DM.08G015510.v6.1|Soltu.DM.08G015510	0ng/ml	5ng/ml	73.2859	206.956	140.121	-1.49596
Soltu.DM.02G025700.v6.1|Soltu.DM.02G025700	0ng/ml	5ng/ml	268.289	610.099	439.194	-1.18586
Soltu.DM.10G015000.v6.1|Soltu.DM.10G015000	0ng/ml	5ng/ml	35.9133	81.9072	58.9102	-1.18764
Soltu.DM.05G020030.v6.1|Soltu.DM.05G020030	0ng/ml	5ng/ml	29.2277	77.3216	53.2747	-1.40462
Soltu.DM.01G027090.v6.1|Soltu.DM.01G027090	0ng/ml	5ng/ml	46.4512	107.257	76.854	-1.21001
Soltu.DM.04G010210.v6.1|Soltu.DM.04G010210	0ng/ml	5ng/ml	142.364	61.8321	102.098	1.20042
Soltu.DM.05G026120.v6.1|Soltu.DM.05G026120	0ng/ml	5ng/ml	71.1251	174.524	122.824	-1.29317
Soltu.DM.08G017380.v6.1|Soltu.DM.08G017380	0ng/ml	5ng/ml	57.3846	166.608	111.996	-1.53544
Soltu.DM.01G001940.v6.1|Soltu.DM.01G001940	0ng/ml	5ng/ml	61.0742	168.632	114.853	-1.46345
Soltu.DM.11G017900.v6.1|Soltu.DM.11G017900	0ng/ml	5ng/ml	125.392	319.469	222.43	-1.35069
Soltu.DM.09G030820.v6.1|Soltu.DM.09G030820	0ng/ml	5ng/ml	213.163	1199.85	706.505	-2.493
Soltu.DM.06G018370.v6.1|Soltu.DM.06G018370	0ng/ml	5ng/ml	3272.24	13062.6	8167.42	-1.99708
Soltu.DM.03G036710.v6.1|Soltu.DM.03G036710	0ng/ml	5ng/ml	107.386	226.874	167.13	-1.07986
Soltu.DM.03G014690.v6.1|Soltu.DM.03G014690	0ng/ml	5ng/ml	69.6587	173.678	121.668	-1.31852
Soltu.DM.02G027970.v6.1|Soltu.DM.02G027970	0ng/ml	5ng/ml	81.9952	182.455	132.225	-1.15603
Soltu.DM.05G008020.v6.1|Soltu.DM.05G008020	0ng/ml	5ng/ml	112.575	55.7579	84.1665	1.01349
Soltu.DM.03G015060.v6.1|Soltu.DM.03G015060	0ng/ml	5ng/ml	48.6489	100.556	74.6024	-1.04621
Soltu.DM.06G018380.v6.1|Soltu.DM.06G018380	0ng/ml	5ng/ml	2118.26	8331.57	5224.91	-1.97568
Soltu.DM.09G016810.v6.1|Soltu.DM.09G016810	0ng/ml	5ng/ml	89.1274	39.3771	64.2523	1.17458
Soltu.DM.03G018670.v6.1|Soltu.DM.03G018670	0ng/ml	5ng/ml	120.214	260.255	190.234	-1.11246
Soltu.DM.02G024760.v6.1|Soltu.DM.02G024760	0ng/ml	5ng/ml	34.4434	123.697	79.0701	-1.84494
Soltu.DM.12G030090.v6.1|Soltu.DM.12G030090	0ng/ml	5ng/ml	72.0596	177.571	124.815	-1.29916
Soltu.DM.09G031500.v6.1|Soltu.DM.09G031500	0ng/ml	5ng/ml	57.8796	163.208	110.544	-1.49327
Soltu.DM.01G002240.v6.1|Soltu.DM.01G002240	0ng/ml	5ng/ml	949.453	4377.39	2663.42	-2.20486
Soltu.DM.02G021410.v6.1|Soltu.DM.02G021410	0ng/ml	5ng/ml	78.6898	213.492	146.091	-1.43857
Soltu.DM.02G010950.v6.1|Soltu.DM.02G010950	0ng/ml	5ng/ml	43.282	98.3207	70.8013	-1.18556
Soltu.DM.08G023700.v6.1|Soltu.DM.08G023700	0ng/ml	5ng/ml	291.43	110.407	200.919	1.40076
Soltu.DM.01G021570.v6.1|Soltu.DM.01G021570	0ng/ml	5ng/ml	99.2038	44.6362	71.92	1.15782
Soltu.DM.01G043450.v6.1|Soltu.DM.01G043450	0ng/ml	5ng/ml	108.346	50.0928	79.2192	1.10756
Soltu.DM.12G002120.v6.1|Soltu.DM.12G002120	0ng/ml	5ng/ml	754.175	332.49	543.332	1.18062
Soltu.DM.01G035260.v6.1|Soltu.DM.01G035260	0ng/ml	5ng/ml	209.864	71.2179	140.541	1.56112
Soltu.DM.11G018460.v6.1|Soltu.DM.11G018460	0ng/ml	5ng/ml	103.2	50.0897	76.645	1.04376
Soltu.DM.03G001360.v6.1|Soltu.DM.03G001360	0ng/ml	5ng/ml	94.0513	44.4216	69.2364	1.08544
Soltu.DM.03G009320.v6.1|Soltu.DM.03G009320	0ng/ml	5ng/ml	936.685	465.638	701.161	1.0088
Soltu.DM.03G018440.v6.1|Soltu.DM.03G018440	0ng/ml	5ng/ml	634.321	1487.56	1060.94	-1.23003
Soltu.DM.04G033210.v6.1|Soltu.DM.04G033210	0ng/ml	5ng/ml	1499.18	5405.02	3452.1	-1.85014
Soltu.DM.01G043240.v6.1|Soltu.DM.01G043240	0ng/ml	5ng/ml	155.428	75.6215	115.525	1.03874
Soltu.DM.02G023480.v6.1|Soltu.DM.02G023480	0ng/ml	5ng/ml	37.5423	90.1373	63.8398	-1.26114
Soltu.DM.03G003460.v6.1|Soltu.DM.03G003460	0ng/ml	5ng/ml	52.3904	122.308	87.3491	-1.22299
Soltu.DM.05G014560.v6.1|Soltu.DM.05G014560	0ng/ml	5ng/ml	84.6326	172.418	128.525	-1.02426
Soltu.DM.10G022600.v6.1|Soltu.DM.10G022600	0ng/ml	5ng/ml	65.4513	28.0672	46.7592	1.22469
Soltu.DM.12G002340.v6.1|Soltu.DM.12G002340	0ng/ml	5ng/ml	55.8444	144.512	100.178	-1.36951
Soltu.DM.02G033770.v6.1|Soltu.DM.02G033770	0ng/ml	5ng/ml	152.969	315.91	234.439	-1.04507
Soltu.DM.02G014940.v6.1|Soltu.DM.02G014940	0ng/ml	5ng/ml	43.3119	118.214	80.7628	-1.44889
Soltu.DM.05G010910.v6.1|Soltu.DM.05G010910	0ng/ml	5ng/ml	243.081	98.0562	170.569	1.30665
Soltu.DM.02G034380.v6.1|Soltu.DM.02G034380	0ng/ml	5ng/ml	139.447	335.946	237.696	-1.26718
Soltu.DM.02G030370.v6.1|Soltu.DM.02G030370	0ng/ml	5ng/ml	58.6031	137.318	97.9607	-1.2296
Soltu.DM.11G024620.v6.1|Soltu.DM.11G024620	0ng/ml	5ng/ml	103.123	49.4987	76.3107	1.05417
Soltu.DM.04G031660.v6.1|Soltu.DM.04G031660	0ng/ml	5ng/ml	123.858	36.6006	80.2295	1.75204
Soltu.DM.04G031540.v6.1|Soltu.DM.04G031540	0ng/ml	5ng/ml	568.849	1201.61	885.231	-1.07849
Soltu.DM.02G019840.v6.1|Soltu.DM.02G019840	0ng/ml	5ng/ml	72.8094	191.602	132.206	-1.39413
Soltu.DM.07G014220.v6.1|Soltu.DM.07G014220	0ng/ml	5ng/ml	939.842	4741.53	2840.69	-2.33483
Soltu.DM.06G023980.v6.1|Soltu.DM.06G023980	0ng/ml	5ng/ml	70.3972	13.766	42.0816	2.34303
Soltu.DM.06G003760.v6.1|Soltu.DM.06G003760	0ng/ml	5ng/ml	168.66	1564.87	866.764	-3.21374
Soltu.DM.04G004040.v6.1|Soltu.DM.04G004040	0ng/ml	5ng/ml	106.872	266.94	186.906	-1.319
Soltu.DM.08G003370.v6.1|Soltu.DM.08G003370	0ng/ml	5ng/ml	154.997	410.67	282.834	-1.4048
Soltu.DM.05G011090.v6.1|Soltu.DM.05G011090	0ng/ml	5ng/ml	52.9522	122.76	87.8563	-1.21021
Soltu.DM.02G031610.v6.1|Soltu.DM.02G031610	0ng/ml	5ng/ml	1210.39	578.614	894.504	1.06466
Soltu.DM.08G016770.v6.1|Soltu.DM.08G016770	0ng/ml	5ng/ml	49.9307	103.289	76.6098	-1.05106
Soltu.DM.09G025340.v6.1|Soltu.DM.09G025340	0ng/ml	5ng/ml	99.093	45.316	72.2045	1.12279
Soltu.DM.02G015110.v6.1|Soltu.DM.02G015110	0ng/ml	5ng/ml	350.917	778.774	564.845	-1.15079
Soltu.DM.03G033850.v6.1|Soltu.DM.03G033850	0ng/ml	5ng/ml	212.384	103.718	158.051	1.03259
Soltu.DM.04G019270.v6.1|Soltu.DM.04G019270	0ng/ml	5ng/ml	658.09	1382.75	1020.42	-1.07074
Soltu.DM.05G002490.v6.1|Soltu.DM.05G002490	0ng/ml	5ng/ml	41.3541	87.4696	64.4119	-1.08065
Soltu.DM.08G027290.v6.1|Soltu.DM.08G027290	0ng/ml	5ng/ml	369.277	739.048	554.163	-1.00142
Soltu.DM.07G014150.v6.1|Soltu.DM.07G014150	0ng/ml	5ng/ml	2144.47	17190.2	9667.34	-3.0029
Soltu.DM.04G020200.v6.1|Soltu.DM.04G020200	0ng/ml	5ng/ml	136.222	283.742	209.982	-1.05744
Soltu.DM.02G011240.v6.1|Soltu.DM.02G011240	0ng/ml	5ng/ml	109.465	237.681	173.573	-1.12049
Soltu.DM.09G028650.v6.1|Soltu.DM.09G028650	0ng/ml	5ng/ml	279.965	639.295	459.63	-1.19101
Soltu.DM.02G026820.v6.1|Soltu.DM.02G026820	0ng/ml	5ng/ml	145.127	318.115	231.621	-1.1338
Soltu.DM.02G016770.v6.1|Soltu.DM.02G016770	0ng/ml	5ng/ml	560.524	2645.36	1602.94	-2.23854
Soltu.DM.10G003340.v6.1|Soltu.DM.10G003340	0ng/ml	5ng/ml	139.689	63.694	101.692	1.13084
Soltu.DM.12G028810.v6.1|Soltu.DM.12G028810	0ng/ml	5ng/ml	119.601	316.089	217.845	-1.40263
Soltu.DM.04G009800.v6.1|Soltu.DM.04G009800	0ng/ml	5ng/ml	95.5766	216.883	156.23	-1.18039
Soltu.DM.11G019340.v6.1|Soltu.DM.11G019340	0ng/ml	5ng/ml	431.556	1747.68	1089.62	-2.0177
Soltu.DM.08G001200.v6.1|Soltu.DM.08G001200	0ng/ml	5ng/ml	130.359	65.2293	97.7943	1.00038
Soltu.DM.03G024870.v6.1|Soltu.DM.03G024870	0ng/ml	5ng/ml	49.8348	141.002	95.4182	-1.50184
Soltu.DM.06G024980.v6.1|Soltu.DM.06G024980	0ng/ml	5ng/ml	85.364	172.79	129.077	-1.01887
Soltu.DM.10G020840.v6.1|Soltu.DM.10G020840	0ng/ml	5ng/ml	312.647	805.454	559.05	-1.36484
Soltu.DM.06G028420.v6.1|Soltu.DM.06G028420	0ng/ml	5ng/ml	44.0468	95.9937	70.0202	-1.12157
Soltu.DM.02G020870.v6.1|Soltu.DM.02G020870	0ng/ml	5ng/ml	615.715	97.4201	356.567	2.66054
Soltu.DM.06G024890.v6.1|Soltu.DM.06G024890	0ng/ml	5ng/ml	99.7022	44.3982	72.0502	1.16183
Soltu.DM.05G006140.v6.1|Soltu.DM.05G006140	0ng/ml	5ng/ml	82.2537	39.6742	60.964	1.04743
Soltu.DM.01G047700.v6.1|Soltu.DM.01G047700	0ng/ml	5ng/ml	157.771	50.6637	104.217	1.63375
Soltu.DM.12G000120.v6.1|Soltu.DM.12G000120	0ng/ml	5ng/ml	112.198	234.36	173.279	-1.06468
Soltu.DM.07G014170.v6.1|Soltu.DM.07G014170	0ng/ml	5ng/ml	1030.13	7090.58	4060.36	-2.78306
Soltu.DM.06G031530.v6.1|Soltu.DM.06G031530	0ng/ml	5ng/ml	62.8439	140.428	101.636	-1.16096
Soltu.DM.06G027450.v6.1|Soltu.DM.06G027450	0ng/ml	5ng/ml	1825.75	881.931	1353.84	1.04949
Soltu.DM.07G014160.v6.1|Soltu.DM.07G014160	0ng/ml	5ng/ml	828.918	6234.46	3531.69	-2.91095
Soltu.DM.10G006870.v6.1|Soltu.DM.10G006870	0ng/ml	5ng/ml	101.125	35.224	68.1743	1.51379
Soltu.DM.03G022700.v6.1|Soltu.DM.03G022700	0ng/ml	5ng/ml	105.752	225.394	165.573	-1.09349
Soltu.DM.05G026820.v6.1|Soltu.DM.05G026820	0ng/ml	5ng/ml	177.37	71.4326	124.401	1.31549
Soltu.DM.06G029480.v6.1|Soltu.DM.06G029480	0ng/ml	5ng/ml	2409.79	7937.6	5173.7	-1.71977
Soltu.DM.03G002620.v6.1|Soltu.DM.03G002620	0ng/ml	5ng/ml	293.997	118.34	206.169	1.31353
Soltu.DM.08G019280.v6.1|Soltu.DM.08G019280	0ng/ml	5ng/ml	100.549	223.153	161.851	-1.15083
Soltu.DM.09G024410.v6.1|Soltu.DM.09G024410	0ng/ml	5ng/ml	53.3548	109.01	81.1824	-1.03206
Soltu.DM.12G024040.v6.1|Soltu.DM.12G024040	0ng/ml	5ng/ml	189.71	1205.95	697.83	-2.66819
Soltu.DM.10G001980.v6.1|Soltu.DM.10G001980	0ng/ml	5ng/ml	309.544	151.467	230.506	1.02913
Soltu.DM.01G041410.v6.1|Soltu.DM.01G041410	0ng/ml	5ng/ml	271.858	116.646	194.252	1.2199
Soltu.DM.12G022950.v6.1|Soltu.DM.12G022950	0ng/ml	5ng/ml	85.386	173.224	129.305	-1.01815
Soltu.DM.11G004370.v6.1|Soltu.DM.11G004370	0ng/ml	5ng/ml	56.9635	116.128	86.5457	-1.02602
Soltu.DM.10G029820.v6.1|Soltu.DM.10G029820	0ng/ml	5ng/ml	377.743	806.485	592.114	-1.09358
Soltu.DM.10G005590.v6.1|Soltu.DM.10G005590	0ng/ml	5ng/ml	433.831	215.393	324.612	1.01009
Soltu.DM.07G022780.v6.1|Soltu.DM.07G022780	0ng/ml	5ng/ml	88.3301	203.202	145.766	-1.19996
Soltu.DM.02G008200.v6.1|Soltu.DM.02G008200	0ng/ml	5ng/ml	70.4306	155.143	112.787	-1.13685
Soltu.DM.02G016720.v6.1|Soltu.DM.02G016720	0ng/ml	5ng/ml	1398.04	2833.74	2115.89	-1.0191
Soltu.DM.06G003480.v6.1|Soltu.DM.06G003480	0ng/ml	5ng/ml	133.71	271.319	202.515	-1.02085
Soltu.DM.01G023510.v6.1|Soltu.DM.01G023510	0ng/ml	5ng/ml	132.967	58.3229	95.6449	1.18732
Soltu.DM.02G016560.v6.1|Soltu.DM.02G016560	0ng/ml	5ng/ml	53.1254	146.317	99.721	-1.46364
Soltu.DM.02G026250.v6.1|Soltu.DM.02G026250	0ng/ml	5ng/ml	37.9634	83.9309	60.9471	-1.14243
Soltu.DM.02G020800.v6.1|Soltu.DM.02G020800	0ng/ml	5ng/ml	106.447	49.7366	78.0917	1.10182
Soltu.DM.01G022260.v6.1|Soltu.DM.01G022260	0ng/ml	5ng/ml	103.145	50.0664	76.6056	1.03709
Soltu.DM.12G029230.v6.1|Soltu.DM.12G029230	0ng/ml	5ng/ml	219.049	451.69	335.369	-1.04355
Soltu.DM.04G001320.v6.1|Soltu.DM.04G001320	0ng/ml	5ng/ml	80.5139	166.101	123.307	-1.04721
Soltu.DM.01G013550.v6.1|Soltu.DM.01G013550	0ng/ml	5ng/ml	37.0104	81.0983	59.0544	-1.13016
Soltu.DM.08G011970.v6.1|Soltu.DM.08G011970	0ng/ml	5ng/ml	40.6447	91.7316	66.1882	-1.17457
Soltu.DM.09G005520.v6.1|Soltu.DM.09G005520	0ng/ml	5ng/ml	173.519	83.6664	128.593	1.05045
Soltu.DM.07G001140.v6.1|Soltu.DM.07G001140	0ng/ml	5ng/ml	118.064	243.718	180.891	-1.04433
Soltu.DM.04G003860.v6.1|Soltu.DM.04G003860	0ng/ml	5ng/ml	348.216	727.515	537.865	-1.06237
Soltu.DM.05G019270.v6.1|Soltu.DM.05G019270	0ng/ml	5ng/ml	254.317	119.564	186.941	1.08706
Soltu.DM.06G031520.v6.1|Soltu.DM.06G031520	0ng/ml	5ng/ml	45.3285	109.501	77.415	-1.27435
Soltu.DM.03G025270.v6.1|Soltu.DM.03G025270	0ng/ml	5ng/ml	98.0222	38.6974	68.3598	1.34747
Soltu.DM.04G003940.v6.1|Soltu.DM.04G003940	0ng/ml	5ng/ml	70.4271	163.702	117.065	-1.21536
Soltu.DM.01G034620.v6.1|Soltu.DM.01G034620	0ng/ml	5ng/ml	56.3983	116.607	86.5026	-1.04493
Soltu.DM.02G010050.v6.1|Soltu.DM.02G010050	0ng/ml	5ng/ml	366.06	124.89	245.475	1.55272
Soltu.DM.01G049750.v6.1|Soltu.DM.01G049750	0ng/ml	5ng/ml	194.565	71.5446	133.055	1.44371
Soltu.DM.07G014290.v6.1|Soltu.DM.07G014290	0ng/ml	5ng/ml	52.0361	111.992	82.014	-1.10274
Soltu.DM.12G009420.v6.1|Soltu.DM.12G009420	0ng/ml	5ng/ml	2277.42	585.786	1431.6	1.95899
Soltu.DM.12G024050.v6.1|Soltu.DM.12G024050	0ng/ml	5ng/ml	2586.09	12900.3	7743.22	-2.31857
Soltu.DM.04G032200.v6.1|Soltu.DM.04G032200	0ng/ml	5ng/ml	224.804	110.245	167.524	1.02883
Soltu.DM.01G035390.v6.1|Soltu.DM.01G035390	0ng/ml	5ng/ml	150.362	63.9911	107.176	1.23145
Soltu.DM.02G010430.v6.1|Soltu.DM.02G010430	0ng/ml	5ng/ml	563.337	271.499	417.418	1.05174
Soltu.DM.02G012480.v6.1|Soltu.DM.02G012480	0ng/ml	5ng/ml	6287.04	24204	15245.5	-1.9448
Soltu.DM.07G020450.v6.1|Soltu.DM.07G020450	0ng/ml	5ng/ml	122.739	60.0728	91.4061	1.03372
Soltu.DM.11G023500.v6.1|Soltu.DM.11G023500	0ng/ml	5ng/ml	333.105	148.358	240.731	1.16636
Soltu.DM.04G021550.v6.1|Soltu.DM.04G021550	0ng/ml	5ng/ml	1880.3	6174.58	4027.44	-1.71535
Soltu.DM.03G030540.v6.1|Soltu.DM.03G030540	0ng/ml	5ng/ml	40.0873	90.9228	65.505	-1.18043
Soltu.DM.07G018430.v6.1|Soltu.DM.07G018430	0ng/ml	5ng/ml	299.342	1412.48	855.911	-2.23827
Soltu.DM.09G004610.v6.1|Soltu.DM.09G004610	0ng/ml	5ng/ml	274.108	559.091	416.599	-1.02915
Soltu.DM.06G034550.v6.1|Soltu.DM.06G034550	0ng/ml	5ng/ml	102.381	36.4388	69.4098	1.48461
Soltu.DM.04G032980.v6.1|Soltu.DM.04G032980	0ng/ml	5ng/ml	107.087	240.638	173.862	-1.16694
Soltu.DM.08G022010.v6.1|Soltu.DM.08G022010	0ng/ml	5ng/ml	156.311	71.9708	114.141	1.1228
Soltu.DM.12G029580.v6.1|Soltu.DM.12G029580	0ng/ml	5ng/ml	89.8439	44.2038	67.0239	1.02844
Soltu.DM.11G000800.v6.1|Soltu.DM.11G000800	0ng/ml	5ng/ml	1630.19	4799.71	3214.95	-1.55787
Soltu.DM.07G016120.v6.1|Soltu.DM.07G016120	0ng/ml	5ng/ml	51.5192	118.296	84.9077	-1.19979
Soltu.DM.04G033400.v6.1|Soltu.DM.04G033400	0ng/ml	5ng/ml	154.742	69.7589	112.251	1.15288
Soltu.DM.01G024670.v6.1|Soltu.DM.01G024670	0ng/ml	5ng/ml	907.079	2778.05	1842.56	-1.61471
Soltu.DM.09G023780.v6.1|Soltu.DM.09G023780	0ng/ml	5ng/ml	45.4833	99.0766	72.28	-1.12474
Soltu.DM.09G003320.v6.1|Soltu.DM.09G003320	0ng/ml	5ng/ml	107.488	50.743	79.1158	1.07679
Soltu.DM.02G008560.v6.1|Soltu.DM.02G008560	0ng/ml	5ng/ml	57.1077	120.984	89.0459	-1.08152
Soltu.DM.09G017160.v6.1|Soltu.DM.09G017160	0ng/ml	5ng/ml	263.454	600.942	432.198	-1.18912
Soltu.DM.10G018840.v6.1|Soltu.DM.10G018840	0ng/ml	5ng/ml	321.696	1485.02	903.356	-2.20662
Soltu.DM.08G026200.v6.1|Soltu.DM.08G026200	0ng/ml	5ng/ml	45.4208	93.4256	69.4232	-1.03719
Soltu.DM.03G023270.v6.1|Soltu.DM.03G023270	0ng/ml	5ng/ml	87.6796	190.48	139.08	-1.12118
Soltu.DM.05G021100.v6.1|Soltu.DM.05G021100	0ng/ml	5ng/ml	36.8073	146.379	91.5931	-1.9922
Soltu.DM.02G010040.v6.1|Soltu.DM.02G010040	0ng/ml	5ng/ml	8133.95	2808.8	5471.37	1.53402
Soltu.DM.03G017800.v6.1|Soltu.DM.03G017800	0ng/ml	5ng/ml	24.7328	84.9606	54.8467	-1.7799
Soltu.DM.01G030750.v6.1|Soltu.DM.01G030750	0ng/ml	5ng/ml	153.878	324.045	238.961	-1.07478
Soltu.DM.08G019140.v6.1|Soltu.DM.08G019140	0ng/ml	5ng/ml	3207.4	7833.64	5520.52	-1.28826
Soltu.DM.04G033220.v6.1|Soltu.DM.04G033220	0ng/ml	5ng/ml	229.015	107.862	168.438	1.08864
Soltu.DM.01G002400.v6.1|Soltu.DM.01G002400	0ng/ml	5ng/ml	111.098	45.9304	78.5142	1.2777
Soltu.DM.08G000060.v6.1|Soltu.DM.08G000060	0ng/ml	5ng/ml	128.524	63.4296	95.9767	1.01365
Soltu.DM.05G000380.v6.1|Soltu.DM.05G000380	0ng/ml	5ng/ml	1245.83	3118.11	2181.97	-1.32351
Soltu.DM.07G011110.v6.1|Soltu.DM.07G011110	0ng/ml	5ng/ml	38.1445	85.5812	61.8629	-1.16547
Soltu.DM.04G003970.v6.1|Soltu.DM.04G003970	0ng/ml	5ng/ml	99.2266	211.706	155.466	-1.09199
Soltu.DM.07G016110.v6.1|Soltu.DM.07G016110	0ng/ml	5ng/ml	101.864	225.259	163.562	-1.14528
Soltu.DM.09G000420.v6.1|Soltu.DM.09G000420	0ng/ml	5ng/ml	79.7166	159.972	119.844	-1.00289
Soltu.DM.07G013810.v6.1|Soltu.DM.07G013810	0ng/ml	5ng/ml	3318.52	8051.34	5684.93	-1.27867
Soltu.DM.11G004660.v6.1|Soltu.DM.11G004660	0ng/ml	5ng/ml	50.8397	166.093	108.466	-1.70697
Soltu.DM.02G016780.v6.1|Soltu.DM.02G016780	0ng/ml	5ng/ml	18152.7	39417	28784.9	-1.11863
Soltu.DM.02G030250.v6.1|Soltu.DM.02G030250	0ng/ml	5ng/ml	44.9074	101.058	72.9829	-1.16737
Soltu.DM.12G009390.v6.1|Soltu.DM.12G009390	0ng/ml	5ng/ml	80.3768	183.432	131.904	-1.19178
Soltu.DM.06G028190.v6.1|Soltu.DM.06G028190	0ng/ml	5ng/ml	41.7453	87.9752	64.8602	-1.07432
Soltu.DM.08G017220.v6.1|Soltu.DM.08G017220	0ng/ml	5ng/ml	998.593	2770.59	1884.59	-1.47217
Soltu.DM.04G026280.v6.1|Soltu.DM.04G026280	0ng/ml	5ng/ml	3581.82	8350.69	5966.26	-1.22119
Soltu.DM.08G024710.v6.1|Soltu.DM.08G024710	0ng/ml	5ng/ml	53.5877	293.067	173.328	-2.45115
Soltu.DM.S001100.v6.1|Soltu.DM.S001100	0ng/ml	5ng/ml	49.1922	104.326	76.7593	-1.08223
Soltu.DM.08G017260.v6.1|Soltu.DM.08G017260	0ng/ml	5ng/ml	612.55	1614.75	1113.65	-1.39832
Soltu.DM.08G017230.v6.1|Soltu.DM.08G017230	0ng/ml	5ng/ml	821.537	2141.48	1481.51	-1.38214
Soltu.DM.03G032620.v6.1|Soltu.DM.03G032620	0ng/ml	5ng/ml	184.654	83.7722	134.213	1.14027
Soltu.DM.08G030060.v6.1|Soltu.DM.08G030060	0ng/ml	5ng/ml	91.1696	40.5686	65.8691	1.16352
Soltu.DM.05G009790.v6.1|Soltu.DM.05G009790	0ng/ml	5ng/ml	46.3334	96.2612	71.2973	-1.05325
Soltu.DM.02G020860.v6.1|Soltu.DM.02G020860	0ng/ml	5ng/ml	184.651	32.8939	108.773	2.49011
Soltu.DM.03G025190.v6.1|Soltu.DM.03G025190	0ng/ml	5ng/ml	166.37	69.944	118.157	1.25245
Soltu.DM.05G009780.v6.1|Soltu.DM.05G009780	0ng/ml	5ng/ml	44.8855	113.368	79.127	-1.33562
Soltu.DM.07G000470.v6.1|Soltu.DM.07G000470	0ng/ml	5ng/ml	173.137	349.961	261.549	-1.0145
Soltu.DM.02G023690.v6.1|Soltu.DM.02G023690	0ng/ml	5ng/ml	58.0563	116.577	87.3169	-1.00485
Soltu.DM.06G009180.v6.1|Soltu.DM.06G009180	0ng/ml	5ng/ml	56.7938	129.214	93.004	-1.18529
Soltu.DM.09G020050.v6.1|Soltu.DM.09G020050	0ng/ml	5ng/ml	79.4616	378.566	229.014	-2.25216
Soltu.DM.07G026970.v6.1|Soltu.DM.07G026970	0ng/ml	5ng/ml	1132.48	2455.61	1794.05	-1.1166
Soltu.DM.09G027720.v6.1|Soltu.DM.09G027720	0ng/ml	5ng/ml	949.734	466.443	708.089	1.02566
Soltu.DM.11G021330.v6.1|Soltu.DM.11G021330	0ng/ml	5ng/ml	38.6579	86.8894	62.7736	-1.16687
Soltu.DM.01G024340.v6.1|Soltu.DM.01G024340	0ng/ml	5ng/ml	2797.25	6263.22	4530.24	-1.16291
Soltu.DM.08G001790.v6.1|Soltu.DM.08G001790	0ng/ml	5ng/ml	2330.1	4779.64	3554.87	-1.03652
Soltu.DM.02G030040.v6.1|Soltu.DM.02G030040	0ng/ml	5ng/ml	646.444	1585.32	1115.88	-1.29414
Soltu.DM.01G043360.v6.1|Soltu.DM.01G043360	0ng/ml	5ng/ml	914.364	364.547	639.455	1.32646
Soltu.DM.03G002490.v6.1|Soltu.DM.03G002490	0ng/ml	5ng/ml	186.87	60.0293	123.45	1.63771
Soltu.DM.08G018790.v6.1|Soltu.DM.08G018790	0ng/ml	5ng/ml	93.435	260.216	176.825	-1.4775
Soltu.DM.09G000360.v6.1|Soltu.DM.09G000360	0ng/ml	5ng/ml	79.6946	203.744	141.719	-1.35401
Soltu.DM.12G002560.v6.1|Soltu.DM.12G002560	0ng/ml	5ng/ml	225.85	617.887	421.868	-1.452
Soltu.DM.S001690.v6.1|Soltu.DM.S001690	0ng/ml	5ng/ml	223.176	90.8559	157.016	1.29591
Soltu.DM.01G047890.v6.1|Soltu.DM.01G047890	0ng/ml	5ng/ml	842.821	259.719	551.27	1.69806
Soltu.DM.01G047870.v6.1|Soltu.DM.01G047870	0ng/ml	5ng/ml	429.16	145.838	287.499	1.55687
Soltu.DM.07G022180.v6.1|Soltu.DM.07G022180	0ng/ml	5ng/ml	241.29	107.991	174.641	1.16025
Soltu.DM.10G008860.v6.1|Soltu.DM.10G008860	0ng/ml	5ng/ml	212.032	488.511	350.272	-1.20419
Soltu.DM.06G014760.v6.1|Soltu.DM.06G014760	0ng/ml	5ng/ml	1411.05	674.634	1042.84	1.06457
Soltu.DM.03G025110.v6.1|Soltu.DM.03G025110	0ng/ml	20ng/ml	1612.72	6513.88	4063.3	-2.01401
Soltu.DM.04G025520.v6.1|Soltu.DM.04G025520	0ng/ml	20ng/ml	511.545	2085.77	1298.66	-2.02752
Soltu.DM.06G031200.v6.1|Soltu.DM.06G031200	0ng/ml	20ng/ml	613.033	2112.81	1362.92	-1.78516
Soltu.DM.03G015030.v6.1|Soltu.DM.03G015030	0ng/ml	20ng/ml	2119.5	5140.08	3629.79	-1.27806
Soltu.DM.09G028720.v6.1|Soltu.DM.09G028720	0ng/ml	20ng/ml	12.1133	189.958	101.036	-3.97035
Soltu.DM.08G019590.v6.1|Soltu.DM.08G019590	0ng/ml	20ng/ml	1146.22	293.031	719.626	1.96781
Soltu.DM.08G020430.v6.1|Soltu.DM.08G020430	0ng/ml	20ng/ml	1395.22	5653.72	3524.47	-2.01868
Soltu.DM.11G002380.v6.1|Soltu.DM.11G002380	0ng/ml	20ng/ml	1039.73	54.8175	547.276	4.24514
Soltu.DM.07G022210.v6.1|Soltu.DM.07G022210	0ng/ml	20ng/ml	2239.65	5442.27	3840.96	-1.2809
Soltu.DM.12G026390.v6.1|Soltu.DM.12G026390	0ng/ml	20ng/ml	8492.23	2042.54	5267.38	2.05576
Soltu.DM.03G016080.v6.1|Soltu.DM.03G016080	0ng/ml	20ng/ml	11953.2	5080.34	8516.78	1.23442
Soltu.DM.03G025090.v6.1|Soltu.DM.03G025090	0ng/ml	20ng/ml	683.165	145.148	414.157	2.23454
Soltu.DM.03G020080.v6.1|Soltu.DM.03G020080	0ng/ml	20ng/ml	625.174	1948.63	1286.9	-1.64004
Soltu.DM.08G001570.v6.1|Soltu.DM.08G001570	0ng/ml	20ng/ml	183.289	8.40531	95.8474	4.44874
Soltu.DM.01G034580.v6.1|Soltu.DM.01G034580	0ng/ml	20ng/ml	1187.83	3766.66	2477.25	-1.66495
Soltu.DM.08G024980.v6.1|Soltu.DM.08G024980	0ng/ml	20ng/ml	2865	6988.36	4926.68	-1.28645
Soltu.DM.12G005080.v6.1|Soltu.DM.12G005080	0ng/ml	20ng/ml	439.142	1213.13	826.138	-1.4661
Soltu.DM.04G013790.v6.1|Soltu.DM.04G013790	0ng/ml	20ng/ml	252.58	1071.93	662.253	-2.08512
Soltu.DM.10G005400.v6.1|Soltu.DM.10G005400	0ng/ml	20ng/ml	4531.23	2025.32	3278.27	1.16176
Soltu.DM.01G036680.v6.1|Soltu.DM.01G036680	0ng/ml	20ng/ml	19665	9070.08	14367.5	1.11643
Soltu.DM.06G018580.v6.1|Soltu.DM.06G018580	0ng/ml	20ng/ml	329.64	1856.01	1092.82	-2.49352
Soltu.DM.11G008490.v6.1|Soltu.DM.11G008490	0ng/ml	20ng/ml	280.496	837.513	559.004	-1.5783
Soltu.DM.12G004990.v6.1|Soltu.DM.12G004990	0ng/ml	20ng/ml	975.431	375.916	675.673	1.37558
Soltu.DM.09G028450.v6.1|Soltu.DM.09G028450	0ng/ml	20ng/ml	2191.6	505.907	1348.75	2.1151
Soltu.DM.03G037470.v6.1|Soltu.DM.03G037470	0ng/ml	20ng/ml	290.954	802.45	546.702	-1.46368
Soltu.DM.03G023510.v6.1|Soltu.DM.03G023510	0ng/ml	20ng/ml	752.182	101.803	426.993	2.88599
Soltu.DM.03G019570.v6.1|Soltu.DM.03G019570	0ng/ml	20ng/ml	431.04	2220.77	1325.91	-2.36496
Soltu.DM.08G020440.v6.1|Soltu.DM.08G020440	0ng/ml	20ng/ml	72.8911	715.85	394.37	-3.29552
Soltu.DM.08G001520.v6.1|Soltu.DM.08G001520	0ng/ml	20ng/ml	3078.68	451.81	1765.25	2.76875
Soltu.DM.01G032300.v6.1|Soltu.DM.01G032300	0ng/ml	20ng/ml	132.359	457.759	295.059	-1.79002
Soltu.DM.01G047130.v6.1|Soltu.DM.01G047130	0ng/ml	20ng/ml	102.606	591.875	347.24	-2.52785
Soltu.DM.12G026570.v6.1|Soltu.DM.12G026570	0ng/ml	20ng/ml	577.236	1336.54	956.888	-1.21121
Soltu.DM.01G047320.v6.1|Soltu.DM.01G047320	0ng/ml	20ng/ml	1581.23	711.62	1146.43	1.15179
Soltu.DM.10G022960.v6.1|Soltu.DM.10G022960	0ng/ml	20ng/ml	597.725	1996.66	1297.19	-1.74018
Soltu.DM.10G022900.v6.1|Soltu.DM.10G022900	0ng/ml	20ng/ml	1282.84	2830.69	2056.76	-1.14177
Soltu.DM.12G015100.v6.1|Soltu.DM.12G015100	0ng/ml	20ng/ml	5896.61	14634.2	10265.4	-1.31139
Soltu.DM.06G014610.v6.1|Soltu.DM.06G014610	0ng/ml	20ng/ml	1144.96	482.615	813.789	1.24639
Soltu.DM.11G026360.v6.1|Soltu.DM.11G026360	0ng/ml	20ng/ml	223.932	1142.95	683.441	-2.35132
Soltu.DM.03G018570.v6.1|Soltu.DM.03G018570	0ng/ml	20ng/ml	504.472	165.794	335.133	1.60504
Soltu.DM.07G022220.v6.1|Soltu.DM.07G022220	0ng/ml	20ng/ml	3429.21	7762.75	5595.98	-1.17872
Soltu.DM.11G004860.v6.1|Soltu.DM.11G004860	0ng/ml	20ng/ml	151.836	836.327	494.082	-2.46102
Soltu.DM.09G025850.v6.1|Soltu.DM.09G025850	0ng/ml	20ng/ml	327.035	70.17	198.602	2.22122
Soltu.DM.10G021480.v6.1|Soltu.DM.10G021480	0ng/ml	20ng/ml	64.9526	300.257	182.605	-2.20826
Soltu.DM.01G043930.v6.1|Soltu.DM.01G043930	0ng/ml	20ng/ml	707.239	1720.42	1213.83	-1.28262
Soltu.DM.03G023900.v6.1|Soltu.DM.03G023900	0ng/ml	20ng/ml	1261.8	170.696	716.249	2.88593
Soltu.DM.05G021360.v6.1|Soltu.DM.05G021360	0ng/ml	20ng/ml	125.647	529.988	327.818	-2.07687
Soltu.DM.02G034460.v6.1|Soltu.DM.02G034460	0ng/ml	20ng/ml	2000.57	5624.05	3812.31	-1.49113
Soltu.DM.01G029520.v6.1|Soltu.DM.01G029520	0ng/ml	20ng/ml	152.649	713.901	433.275	-2.22593
Soltu.DM.04G037030.v6.1|Soltu.DM.04G037030	0ng/ml	20ng/ml	1131.62	2523.07	1827.34	-1.1569
Soltu.DM.12G004150.v6.1|Soltu.DM.12G004150	0ng/ml	20ng/ml	294.903	45.3115	170.107	2.7038
Soltu.DM.08G000580.v6.1|Soltu.DM.08G000580	0ng/ml	20ng/ml	31.2599	228.053	129.656	-2.86614
Soltu.DM.10G017910.v6.1|Soltu.DM.10G017910	0ng/ml	20ng/ml	438.582	1300.42	869.5	-1.56829
Soltu.DM.07G021990.v6.1|Soltu.DM.07G021990	0ng/ml	20ng/ml	1521.1	558.935	1040.02	1.44431
Soltu.DM.07G012010.v6.1|Soltu.DM.07G012010	0ng/ml	20ng/ml	2855.9	6046.81	4451.36	-1.08218
Soltu.DM.09G002770.v6.1|Soltu.DM.09G002770	0ng/ml	20ng/ml	400.319	55.5522	227.936	2.84934
Soltu.DM.08G019990.v6.1|Soltu.DM.08G019990	0ng/ml	20ng/ml	1072.84	505.184	789.011	1.08669
Soltu.DM.01G044570.v6.1|Soltu.DM.01G044570	0ng/ml	20ng/ml	64.8691	345.052	204.96	-2.4122
Soltu.DM.09G025690.v6.1|Soltu.DM.09G025690	0ng/ml	20ng/ml	808.466	353.338	580.902	1.19422
Soltu.DM.08G028990.v6.1|Soltu.DM.08G028990	0ng/ml	20ng/ml	3848.24	1075.75	2462	1.83891
Soltu.DM.06G031840.v6.1|Soltu.DM.06G031840	0ng/ml	20ng/ml	3374.4	6849.72	5112.06	-1.02141
Soltu.DM.11G005010.v6.1|Soltu.DM.11G005010	0ng/ml	20ng/ml	720.811	1715.25	1218.03	-1.25072
Soltu.DM.02G024670.v6.1|Soltu.DM.02G024670	0ng/ml	20ng/ml	1204.45	203.534	703.994	2.56484
Soltu.DM.03G024150.v6.1|Soltu.DM.03G024150	0ng/ml	20ng/ml	3633.65	7949.05	5791.35	-1.12937
Soltu.DM.05G021350.v6.1|Soltu.DM.05G021350	0ng/ml	20ng/ml	303.603	1186.84	745.224	-1.96703
Soltu.DM.01G036670.v6.1|Soltu.DM.01G036670	0ng/ml	20ng/ml	575.497	165.278	370.387	1.79948
Soltu.DM.10G015840.v6.1|Soltu.DM.10G015840	0ng/ml	20ng/ml	95.3729	580.693	338.033	-2.60544
Soltu.DM.10G002060.v6.1|Soltu.DM.10G002060	0ng/ml	20ng/ml	600.846	1585.54	1093.19	-1.40004
Soltu.DM.03G032080.v6.1|Soltu.DM.03G032080	0ng/ml	20ng/ml	160.745	839.396	500.071	-2.38478
Soltu.DM.06G027950.v6.1|Soltu.DM.06G027950	0ng/ml	20ng/ml	54.2804	201.359	127.82	-1.89172
Soltu.DM.06G027960.v6.1|Soltu.DM.06G027960	0ng/ml	20ng/ml	143.954	440.313	292.133	-1.61243
Soltu.DM.05G022370.v6.1|Soltu.DM.05G022370	0ng/ml	20ng/ml	369.818	1092.93	731.376	-1.56311
Soltu.DM.01G028390.v6.1|Soltu.DM.01G028390	0ng/ml	20ng/ml	333.359	1016.71	675.035	-1.60848
Soltu.DM.07G027020.v6.1|Soltu.DM.07G027020	0ng/ml	20ng/ml	1656.48	3521.07	2588.77	-1.08783
Soltu.DM.05G011930.v6.1|Soltu.DM.05G011930	0ng/ml	20ng/ml	711.676	1786.31	1248.99	-1.32752
Soltu.DM.02G025740.v6.1|Soltu.DM.02G025740	0ng/ml	20ng/ml	1135.95	299.911	717.929	1.92165
Soltu.DM.02G006310.v6.1|Soltu.DM.02G006310	0ng/ml	20ng/ml	807.796	1684.37	1246.08	-1.06019
Soltu.DM.11G004090.v6.1|Soltu.DM.11G004090	0ng/ml	20ng/ml	510.136	1151.41	830.771	-1.1746
Soltu.DM.08G025260.v6.1|Soltu.DM.08G025260	0ng/ml	20ng/ml	1641.09	3696.04	2668.57	-1.1714
Soltu.DM.07G003420.v6.1|Soltu.DM.07G003420	0ng/ml	20ng/ml	9.05816	77.5342	43.2962	-3.0959
Soltu.DM.07G019640.v6.1|Soltu.DM.07G019640	0ng/ml	20ng/ml	267.278	613.423	440.351	-1.19869
Soltu.DM.01G008550.v6.1|Soltu.DM.01G008550	0ng/ml	20ng/ml	528.449	1069.97	799.21	-1.01772
Soltu.DM.02G017100.v6.1|Soltu.DM.02G017100	0ng/ml	20ng/ml	5208.12	1759.46	3483.79	1.56565
Soltu.DM.04G021930.v6.1|Soltu.DM.04G021930	0ng/ml	20ng/ml	1351.34	2944.28	2147.81	-1.12357
Soltu.DM.03G003950.v6.1|Soltu.DM.03G003950	0ng/ml	20ng/ml	847.792	1706.87	1277.33	-1.00959
Soltu.DM.04G031540.v6.1|Soltu.DM.04G031540	0ng/ml	20ng/ml	615.719	187.093	401.406	1.71818
Soltu.DM.07G019710.v6.1|Soltu.DM.07G019710	0ng/ml	20ng/ml	338.178	63.5746	200.876	2.41101
Soltu.DM.02G028780.v6.1|Soltu.DM.02G028780	0ng/ml	20ng/ml	5254.15	2072.88	3663.52	1.34186
Soltu.DM.01G039330.v6.1|Soltu.DM.01G039330	0ng/ml	20ng/ml	2855.96	1106.18	1981.07	1.36825
Soltu.DM.08G000480.v6.1|Soltu.DM.08G000480	0ng/ml	20ng/ml	3791.19	7741.77	5766.48	-1.03005
Soltu.DM.03G026840.v6.1|Soltu.DM.03G026840	0ng/ml	20ng/ml	115.788	304.849	210.319	-1.39645
Soltu.DM.04G002740.v6.1|Soltu.DM.04G002740	0ng/ml	20ng/ml	670.371	149.789	410.08	2.16173
Soltu.DM.01G028460.v6.1|Soltu.DM.01G028460	0ng/ml	20ng/ml	255.281	820.422	537.851	-1.68396
Soltu.DM.01G001280.v6.1|Soltu.DM.01G001280	0ng/ml	20ng/ml	635.005	219.032	427.018	1.53553
Soltu.DM.10G016260.v6.1|Soltu.DM.10G016260	0ng/ml	20ng/ml	94.7979	333.322	214.06	-1.81471
Soltu.DM.07G004240.v6.1|Soltu.DM.07G004240	0ng/ml	20ng/ml	608.157	2114.34	1361.25	-1.79756
Soltu.DM.02G032380.v6.1|Soltu.DM.02G032380	0ng/ml	20ng/ml	685.689	1646.06	1165.87	-1.26348
Soltu.DM.12G028620.v6.1|Soltu.DM.12G028620	0ng/ml	20ng/ml	906.038	168.58	537.309	2.42626
Soltu.DM.03G030050.v6.1|Soltu.DM.03G030050	0ng/ml	20ng/ml	153.164	709.771	431.467	-2.21261
Soltu.DM.05G020050.v6.1|Soltu.DM.05G020050	0ng/ml	20ng/ml	318.983	681.517	500.25	-1.09543
Soltu.DM.01G007170.v6.1|Soltu.DM.01G007170	0ng/ml	20ng/ml	1152.45	2571.18	1861.82	-1.15763
Soltu.DM.08G018950.v6.1|Soltu.DM.08G018950	0ng/ml	20ng/ml	1295.4	589.192	942.296	1.13651
Soltu.DM.12G023970.v6.1|Soltu.DM.12G023970	0ng/ml	20ng/ml	55.147	293.567	174.357	-2.4118
Soltu.DM.08G004310.v6.1|Soltu.DM.08G004310	0ng/ml	20ng/ml	1161.09	467.149	814.117	1.3138
Soltu.DM.01G030410.v6.1|Soltu.DM.01G030410	0ng/ml	20ng/ml	313.018	688.087	500.553	-1.1364
Soltu.DM.10G021460.v6.1|Soltu.DM.10G021460	0ng/ml	20ng/ml	123.887	360.96	242.424	-1.54251
Soltu.DM.03G023620.v6.1|Soltu.DM.03G023620	0ng/ml	20ng/ml	439.428	132.624	286.026	1.729
Soltu.DM.08G001810.v6.1|Soltu.DM.08G001810	0ng/ml	20ng/ml	3479.5	1618.76	2549.13	1.10402
Soltu.DM.05G003070.v6.1|Soltu.DM.05G003070	0ng/ml	20ng/ml	196.981	57.7961	127.388	1.76831
Soltu.DM.03G023530.v6.1|Soltu.DM.03G023530	0ng/ml	20ng/ml	666.534	244.906	455.72	1.44467
Soltu.DM.12G006170.v6.1|Soltu.DM.12G006170	0ng/ml	20ng/ml	123.494	380.931	252.213	-1.625
Soltu.DM.02G019670.v6.1|Soltu.DM.02G019670	0ng/ml	20ng/ml	147.417	411.894	279.656	-1.48188
Soltu.DM.08G028860.v6.1|Soltu.DM.08G028860	0ng/ml	20ng/ml	754.894	1700.07	1227.48	-1.1711
Soltu.DM.04G033700.v6.1|Soltu.DM.04G033700	0ng/ml	20ng/ml	517.547	1114.76	816.154	-1.10697
Soltu.DM.02G004130.v6.1|Soltu.DM.02G004130	0ng/ml	20ng/ml	2335.27	6331.02	4333.14	-1.43881
Soltu.DM.03G018650.v6.1|Soltu.DM.03G018650	0ng/ml	20ng/ml	498.923	172.492	335.707	1.53255
Soltu.DM.11G007470.v6.1|Soltu.DM.11G007470	0ng/ml	20ng/ml	80.4575	281.196	180.827	-1.80491
Soltu.DM.09G010080.v6.1|Soltu.DM.09G010080	0ng/ml	20ng/ml	737.423	203.186	470.304	1.85967
Soltu.DM.05G019730.v6.1|Soltu.DM.05G019730	0ng/ml	20ng/ml	203.019	740.419	471.719	-1.86697
Soltu.DM.12G020410.v6.1|Soltu.DM.12G020410	0ng/ml	20ng/ml	114.189	284.83	199.51	-1.31849
Soltu.DM.04G022800.v6.1|Soltu.DM.04G022800	0ng/ml	20ng/ml	159.378	496.75	328.064	-1.64043
Soltu.DM.02G028040.v6.1|Soltu.DM.02G028040	0ng/ml	20ng/ml	3514.55	1538.94	2526.74	1.19134
Soltu.DM.06G030000.v6.1|Soltu.DM.06G030000	0ng/ml	20ng/ml	2333.49	845.433	1589.46	1.46478
Soltu.DM.09G024590.v6.1|Soltu.DM.09G024590	0ng/ml	20ng/ml	163.481	452.023	307.752	-1.46768
Soltu.DM.07G013940.v6.1|Soltu.DM.07G013940	0ng/ml	20ng/ml	101.775	468.17	284.972	-2.20187
Soltu.DM.01G046980.v6.1|Soltu.DM.01G046980	0ng/ml	20ng/ml	1504.33	3857.3	2680.82	-1.35839
Soltu.DM.07G013810.v6.1|Soltu.DM.07G013810	0ng/ml	20ng/ml	3600.42	1133.89	2367.16	1.66694
Soltu.DM.09G026230.v6.1|Soltu.DM.09G026230	0ng/ml	20ng/ml	1304.87	2696.35	2000.61	-1.04721
Soltu.DM.03G020060.v6.1|Soltu.DM.03G020060	0ng/ml	20ng/ml	474.394	1096.95	785.672	-1.20946
Soltu.DM.04G002320.v6.1|Soltu.DM.04G002320	0ng/ml	20ng/ml	324.417	81.432	202.924	1.99463
Soltu.DM.10G023160.v6.1|Soltu.DM.10G023160	0ng/ml	20ng/ml	502.817	1018.73	760.772	-1.01881
Soltu.DM.06G028410.v6.1|Soltu.DM.06G028410	0ng/ml	20ng/ml	606.315	228.336	417.326	1.40912
Soltu.DM.09G025910.v6.1|Soltu.DM.09G025910	0ng/ml	20ng/ml	138.147	38.3643	88.2558	1.84855
Soltu.DM.12G008400.v6.1|Soltu.DM.12G008400	0ng/ml	20ng/ml	534.882	93.5449	314.213	2.5158
Soltu.DM.04G037290.v6.1|Soltu.DM.04G037290	0ng/ml	20ng/ml	8100.88	3158.9	5629.89	1.3587
Soltu.DM.03G003650.v6.1|Soltu.DM.03G003650	0ng/ml	20ng/ml	29.1279	128.746	78.937	-2.14291
Soltu.DM.05G021330.v6.1|Soltu.DM.05G021330	0ng/ml	20ng/ml	56.9097	207.849	132.379	-1.86952
Soltu.DM.04G030250.v6.1|Soltu.DM.04G030250	0ng/ml	20ng/ml	2979.73	1385.97	2182.85	1.10435
Soltu.DM.03G029000.v6.1|Soltu.DM.03G029000	0ng/ml	20ng/ml	1611.27	387.595	999.43	2.05572
Soltu.DM.07G023080.v6.1|Soltu.DM.07G023080	0ng/ml	20ng/ml	16902	7910.97	12406.5	1.09526
Soltu.DM.11G024290.v6.1|Soltu.DM.11G024290	0ng/ml	20ng/ml	860.355	332.666	596.511	1.37045
Soltu.DM.05G006490.v6.1|Soltu.DM.05G006490	0ng/ml	20ng/ml	29.1636	125.044	77.1039	-2.09901
Soltu.DM.03G017570.v6.1|Soltu.DM.03G017570	0ng/ml	20ng/ml	463.675	214.757	339.216	1.11008
Soltu.DM.12G001750.v6.1|Soltu.DM.12G001750	0ng/ml	20ng/ml	618.098	1255.33	936.716	-1.02235
Soltu.DM.08G019330.v6.1|Soltu.DM.08G019330	0ng/ml	20ng/ml	6558.31	2815.09	4686.7	1.22014
Soltu.DM.03G023580.v6.1|Soltu.DM.03G023580	0ng/ml	20ng/ml	211.887	49.7794	130.833	2.09093
Soltu.DM.04G031060.v6.1|Soltu.DM.04G031060	0ng/ml	20ng/ml	344.668	94.6456	219.657	1.86424
Soltu.DM.09G026020.v6.1|Soltu.DM.09G026020	0ng/ml	20ng/ml	31.1199	149.803	90.4617	-2.26846
Soltu.DM.09G005870.v6.1|Soltu.DM.09G005870	0ng/ml	20ng/ml	3857.52	1260.62	2559.07	1.61356
Soltu.DM.04G022830.v6.1|Soltu.DM.04G022830	0ng/ml	20ng/ml	30.8012	181.652	106.226	-2.56148
Soltu.DM.07G016430.v6.1|Soltu.DM.07G016430	0ng/ml	20ng/ml	162.035	37.3998	99.7172	2.11393
Soltu.DM.07G015230.v6.1|Soltu.DM.07G015230	0ng/ml	20ng/ml	2809.89	946.183	1878.04	1.57039
Soltu.DM.07G026560.v6.1|Soltu.DM.07G026560	0ng/ml	20ng/ml	73.5134	223.962	148.738	-1.60686
Soltu.DM.08G001530.v6.1|Soltu.DM.08G001530	0ng/ml	20ng/ml	654.186	114.035	384.111	2.52084
Soltu.DM.01G050810.v6.1|Soltu.DM.01G050810	0ng/ml	20ng/ml	623.34	260.599	441.969	1.25831
Soltu.DM.08G022900.v6.1|Soltu.DM.08G022900	0ng/ml	20ng/ml	110.41	26.2003	68.3051	2.07579
Soltu.DM.11G021210.v6.1|Soltu.DM.11G021210	0ng/ml	20ng/ml	10338.6	3370.17	6854.38	1.61716
Soltu.DM.04G007470.v6.1|Soltu.DM.04G007470	0ng/ml	20ng/ml	2492.03	5193.03	3842.53	-1.0592
Soltu.DM.01G042410.v6.1|Soltu.DM.01G042410	0ng/ml	20ng/ml	199.443	437.127	318.285	-1.13207
Soltu.DM.08G014560.v6.1|Soltu.DM.08G014560	0ng/ml	20ng/ml	71.4915	194.429	132.96	-1.44348
Soltu.DM.01G030820.v6.1|Soltu.DM.01G030820	0ng/ml	20ng/ml	1911.41	900.617	1406.01	1.08577
Soltu.DM.07G007810.v6.1|Soltu.DM.07G007810	0ng/ml	20ng/ml	107.629	369.933	238.781	-1.78062
Soltu.DM.08G028450.v6.1|Soltu.DM.08G028450	0ng/ml	20ng/ml	344.603	706.426	525.515	-1.03577
Soltu.DM.02G013960.v6.1|Soltu.DM.02G013960	0ng/ml	20ng/ml	3269.47	1460.34	2364.91	1.16273
Soltu.DM.02G019450.v6.1|Soltu.DM.02G019450	0ng/ml	20ng/ml	35.789	125.487	80.6379	-1.8095
Soltu.DM.01G048570.v6.1|Soltu.DM.01G048570	0ng/ml	20ng/ml	374.449	1103.78	739.114	-1.55949
Soltu.DM.11G024460.v6.1|Soltu.DM.11G024460	0ng/ml	20ng/ml	364.039	97.3604	230.7	1.90334
Soltu.DM.05G024590.v6.1|Soltu.DM.05G024590	0ng/ml	20ng/ml	184.948	449.734	317.341	-1.28188
Soltu.DM.08G029920.v6.1|Soltu.DM.08G029920	0ng/ml	20ng/ml	123.461	311.328	217.395	-1.33463
Soltu.DM.06G029700.v6.1|Soltu.DM.06G029700	0ng/ml	20ng/ml	909.128	334.635	621.882	1.44185
Soltu.DM.05G020010.v6.1|Soltu.DM.05G020010	0ng/ml	20ng/ml	230.679	77.1825	153.931	1.57972
Soltu.DM.12G008580.v6.1|Soltu.DM.12G008580	0ng/ml	20ng/ml	232.543	522.899	377.721	-1.16941
Soltu.DM.09G005280.v6.1|Soltu.DM.09G005280	0ng/ml	20ng/ml	5295.77	2120.98	3708.38	1.32017
Soltu.DM.06G006550.v6.1|Soltu.DM.06G006550	0ng/ml	20ng/ml	662.32	1329.73	996.025	-1.00569
Soltu.DM.11G000480.v6.1|Soltu.DM.11G000480	0ng/ml	20ng/ml	47.938	143.997	95.9673	-1.58626
Soltu.DM.04G001530.v6.1|Soltu.DM.04G001530	0ng/ml	20ng/ml	418.155	872.218	645.186	-1.06092
Soltu.DM.09G024410.v6.1|Soltu.DM.09G024410	0ng/ml	20ng/ml	57.8478	179.697	118.772	-1.63473
Soltu.DM.04G030020.v6.1|Soltu.DM.04G030020	0ng/ml	20ng/ml	550.44	1422.69	986.567	-1.36977
Soltu.DM.02G010050.v6.1|Soltu.DM.02G010050	0ng/ml	20ng/ml	395.804	57.8982	226.851	2.773
Soltu.DM.08G001610.v6.1|Soltu.DM.08G001610	0ng/ml	20ng/ml	1027.36	256.565	641.961	2.00189
Soltu.DM.03G021620.v6.1|Soltu.DM.03G021620	0ng/ml	20ng/ml	272.891	559.043	415.967	-1.03485
Soltu.DM.01G047240.v6.1|Soltu.DM.01G047240	0ng/ml	20ng/ml	758.735	1519.35	1139.04	-1.00185
Soltu.DM.03G032230.v6.1|Soltu.DM.03G032230	0ng/ml	20ng/ml	35.0624	118.097	76.5797	-1.7526
Soltu.DM.11G004150.v6.1|Soltu.DM.11G004150	0ng/ml	20ng/ml	1222.26	2536.78	1879.52	-1.0535
Soltu.DM.03G023120.v6.1|Soltu.DM.03G023120	0ng/ml	20ng/ml	638.797	303.993	471.395	1.07153
Soltu.DM.05G027280.v6.1|Soltu.DM.05G027280	0ng/ml	20ng/ml	274.636	751.565	513.1	-1.45262
Soltu.DM.12G011080.v6.1|Soltu.DM.12G011080	0ng/ml	20ng/ml	232.722	568.029	400.376	-1.28717
Soltu.DM.08G029770.v6.1|Soltu.DM.08G029770	0ng/ml	20ng/ml	436.054	885.267	660.661	-1.02149
Soltu.DM.01G047180.v6.1|Soltu.DM.01G047180	0ng/ml	20ng/ml	42.2357	151.247	96.7415	-1.8399
Soltu.DM.02G027730.v6.1|Soltu.DM.02G027730	0ng/ml	20ng/ml	15380.1	7568.81	11474.4	1.02291
Soltu.DM.03G021370.v6.1|Soltu.DM.03G021370	0ng/ml	20ng/ml	1020.79	491.931	756.359	1.05342
Soltu.DM.06G029420.v6.1|Soltu.DM.06G029420	0ng/ml	20ng/ml	1324.42	3058.14	2191.28	-1.20737
Soltu.DM.06G011450.v6.1|Soltu.DM.06G011450	0ng/ml	20ng/ml	177.087	530.343	353.715	-1.58277
Soltu.DM.01G048960.v6.1|Soltu.DM.01G048960	0ng/ml	20ng/ml	323.72	125.149	224.435	1.37046
Soltu.DM.11G008510.v6.1|Soltu.DM.11G008510	0ng/ml	20ng/ml	153.566	319.405	236.485	-1.0564
Soltu.DM.11G026270.v6.1|Soltu.DM.11G026270	0ng/ml	20ng/ml	1305.8	597.597	951.699	1.12768
Soltu.DM.12G024640.v6.1|Soltu.DM.12G024640	0ng/ml	20ng/ml	139.178	319.266	229.222	-1.1977
Soltu.DM.09G027710.v6.1|Soltu.DM.09G027710	0ng/ml	20ng/ml	673.321	132.809	403.065	2.34234
Soltu.DM.02G024830.v6.1|Soltu.DM.02G024830	0ng/ml	20ng/ml	802.83	279.168	540.999	1.524
Soltu.DM.04G030050.v6.1|Soltu.DM.04G030050	0ng/ml	20ng/ml	717.492	1505.69	1111.59	-1.0693
Soltu.DM.04G032370.v6.1|Soltu.DM.04G032370	0ng/ml	20ng/ml	50.7102	143.16	96.935	-1.49756
Soltu.DM.01G047570.v6.1|Soltu.DM.01G047570	0ng/ml	20ng/ml	443.429	147.148	295.289	1.5913
Soltu.DM.12G029250.v6.1|Soltu.DM.12G029250	0ng/ml	20ng/ml	105.25	349.023	227.137	-1.72917
Soltu.DM.05G009240.v6.1|Soltu.DM.05G009240	0ng/ml	20ng/ml	22.3089	86.6941	54.5015	-1.95888
Soltu.DM.01G046190.v6.1|Soltu.DM.01G046190	0ng/ml	20ng/ml	183.918	68.2467	126.082	1.43022
Soltu.DM.02G030100.v6.1|Soltu.DM.02G030100	0ng/ml	20ng/ml	655.321	189.66	422.49	1.78899
Soltu.DM.06G023980.v6.1|Soltu.DM.06G023980	0ng/ml	20ng/ml	76.2857	18.7283	47.507	2.02668
Soltu.DM.10G002810.v6.1|Soltu.DM.10G002810	0ng/ml	20ng/ml	634.186	1954.68	1294.43	-1.62407
Soltu.DM.08G022700.v6.1|Soltu.DM.08G022700	0ng/ml	20ng/ml	90.8853	223.08	156.983	-1.29544
Soltu.DM.03G027820.v6.1|Soltu.DM.03G027820	0ng/ml	20ng/ml	576.47	1474.03	1025.25	-1.35435
Soltu.DM.12G025930.v6.1|Soltu.DM.12G025930	0ng/ml	20ng/ml	392.38	180.534	286.457	1.11996
Soltu.DM.04G038220.v6.1|Soltu.DM.04G038220	0ng/ml	20ng/ml	280.353	660.712	470.532	-1.23702
Soltu.DM.05G026870.v6.1|Soltu.DM.05G026870	0ng/ml	20ng/ml	1267.55	520.307	893.926	1.28472
Soltu.DM.09G005880.v6.1|Soltu.DM.09G005880	0ng/ml	20ng/ml	1466.15	479.27	972.711	1.61322
Soltu.DM.09G002000.v6.1|Soltu.DM.09G002000	0ng/ml	20ng/ml	1120.69	477.077	798.886	1.2321
Soltu.DM.09G027680.v6.1|Soltu.DM.09G027680	0ng/ml	20ng/ml	239.901	501.34	370.621	-1.06298
Soltu.DM.11G015550.v6.1|Soltu.DM.11G015550	0ng/ml	20ng/ml	549.136	157.392	353.264	1.80327
Soltu.DM.09G001280.v6.1|Soltu.DM.09G001280	0ng/ml	20ng/ml	72.2181	249.246	160.732	-1.78732
Soltu.DM.03G016470.v6.1|Soltu.DM.03G016470	0ng/ml	20ng/ml	205.741	74.9386	140.34	1.45704
Soltu.DM.06G024820.v6.1|Soltu.DM.06G024820	0ng/ml	20ng/ml	2587.12	927.821	1757.47	1.47949
Soltu.DM.02G003310.v6.1|Soltu.DM.02G003310	0ng/ml	20ng/ml	3448.04	1503.42	2475.73	1.19745
Soltu.DM.07G018620.v6.1|Soltu.DM.07G018620	0ng/ml	20ng/ml	1940.41	950.606	1445.51	1.02947
Soltu.DM.01G047700.v6.1|Soltu.DM.01G047700	0ng/ml	20ng/ml	171.108	51.385	111.246	1.73527
Soltu.DM.08G024170.v6.1|Soltu.DM.08G024170	0ng/ml	20ng/ml	442.289	1053.44	747.865	-1.25222
Soltu.DM.01G028640.v6.1|Soltu.DM.01G028640	0ng/ml	20ng/ml	37.0693	114.287	75.6783	-1.6248
Soltu.DM.03G033680.v6.1|Soltu.DM.03G033680	0ng/ml	20ng/ml	104.651	236.937	170.794	-1.17903
Soltu.DM.03G017820.v6.1|Soltu.DM.03G017820	0ng/ml	20ng/ml	151.562	323.3	237.431	-1.09332
Soltu.DM.03G034670.v6.1|Soltu.DM.03G034670	0ng/ml	20ng/ml	84.1706	214.779	149.475	-1.35085
Soltu.DM.11G002950.v6.1|Soltu.DM.11G002950	0ng/ml	20ng/ml	195.78	570.398	383.089	-1.54317
Soltu.DM.02G029710.v6.1|Soltu.DM.02G029710	0ng/ml	20ng/ml	451.826	100.486	276.156	2.16884
Soltu.DM.06G019520.v6.1|Soltu.DM.06G019520	0ng/ml	20ng/ml	968.518	275.991	622.254	1.81106
Soltu.DM.11G022260.v6.1|Soltu.DM.11G022260	0ng/ml	20ng/ml	35.4525	107.473	71.4629	-1.60002
Soltu.DM.06G013480.v6.1|Soltu.DM.06G013480	0ng/ml	20ng/ml	580.948	1269.58	925.262	-1.12806
Soltu.DM.01G027110.v6.1|Soltu.DM.01G027110	0ng/ml	20ng/ml	3847.88	1732.63	2790.25	1.15107
Soltu.DM.02G031610.v6.1|Soltu.DM.02G031610	0ng/ml	20ng/ml	1313.46	428.228	870.847	1.61707
Soltu.DM.04G001320.v6.1|Soltu.DM.04G001320	0ng/ml	20ng/ml	87.2108	196.769	141.99	-1.17414
Soltu.DM.12G005070.v6.1|Soltu.DM.12G005070	0ng/ml	20ng/ml	129.485	281.559	205.522	-1.12112
Soltu.DM.06G029790.v6.1|Soltu.DM.06G029790	0ng/ml	20ng/ml	215.544	70.5729	143.058	1.61128
Soltu.DM.09G031110.v6.1|Soltu.DM.09G031110	0ng/ml	20ng/ml	224.845	42.4946	133.67	2.40243
Soltu.DM.03G026770.v6.1|Soltu.DM.03G026770	0ng/ml	20ng/ml	48.8818	140.079	94.4805	-1.51963
Soltu.DM.02G008430.v6.1|Soltu.DM.02G008430	0ng/ml	20ng/ml	162.931	341.319	252.125	-1.06728
Soltu.DM.10G017860.v6.1|Soltu.DM.10G017860	0ng/ml	20ng/ml	123.64	262.301	192.97	-1.08542
Soltu.DM.06G009010.v6.1|Soltu.DM.06G009010	0ng/ml	20ng/ml	6160	2621.03	4390.52	1.23284
Soltu.DM.07G019580.v6.1|Soltu.DM.07G019580	0ng/ml	20ng/ml	132.835	297.46	215.147	-1.16254
Soltu.DM.10G018840.v6.1|Soltu.DM.10G018840	0ng/ml	20ng/ml	349.198	75.7386	212.468	2.20484
Soltu.DM.11G024260.v6.1|Soltu.DM.11G024260	0ng/ml	20ng/ml	214.707	77.7527	146.23	1.46439
Soltu.DM.04G003480.v6.1|Soltu.DM.04G003480	0ng/ml	20ng/ml	1246.49	2503.96	1875.22	-1.00642
Soltu.DM.09G031320.v6.1|Soltu.DM.09G031320	0ng/ml	20ng/ml	361.24	157.951	259.595	1.19369
Soltu.DM.02G015860.v6.1|Soltu.DM.02G015860	0ng/ml	20ng/ml	1383.72	619.239	1001.48	1.16012
Soltu.DM.09G022980.v6.1|Soltu.DM.09G022980	0ng/ml	20ng/ml	80.9963	204.286	142.641	-1.33531
Soltu.DM.06G002220.v6.1|Soltu.DM.06G002220	0ng/ml	20ng/ml	120.936	41.5216	81.2289	1.54314
Soltu.DM.09G025170.v6.1|Soltu.DM.09G025170	0ng/ml	20ng/ml	41.0297	114.594	77.8117	-1.4817
Soltu.DM.12G019570.v6.1|Soltu.DM.12G019570	0ng/ml	20ng/ml	333.449	94.3449	213.897	1.82157
Soltu.DM.02G030630.v6.1|Soltu.DM.02G030630	0ng/ml	20ng/ml	354.826	777.623	566.225	-1.13167
Soltu.DM.12G003570.v6.1|Soltu.DM.12G003570	0ng/ml	20ng/ml	298.708	137.549	218.128	1.11861
Soltu.DM.12G002630.v6.1|Soltu.DM.12G002630	0ng/ml	20ng/ml	674.226	333.759	503.992	1.01468
Soltu.DM.08G015410.v6.1|Soltu.DM.08G015410	0ng/ml	20ng/ml	645.515	208.351	426.933	1.63151
Soltu.DM.02G019550.v6.1|Soltu.DM.02G019550	0ng/ml	20ng/ml	48.4739	144.7	96.587	-1.57862
Soltu.DM.08G005090.v6.1|Soltu.DM.08G005090	0ng/ml	20ng/ml	138.808	50.7269	94.7676	1.45127
Soltu.DM.01G027980.v6.1|Soltu.DM.01G027980	0ng/ml	20ng/ml	58.3986	151.137	104.768	-1.37122
Soltu.DM.03G018530.v6.1|Soltu.DM.03G018530	0ng/ml	20ng/ml	197.567	88.0104	142.789	1.16639
Soltu.DM.06G010230.v6.1|Soltu.DM.06G010230	0ng/ml	20ng/ml	615.83	1512.71	1064.27	-1.29638
Soltu.DM.01G043240.v6.1|Soltu.DM.01G043240	0ng/ml	20ng/ml	168.246	60.6527	114.449	1.4719
Soltu.DM.06G024460.v6.1|Soltu.DM.06G024460	0ng/ml	20ng/ml	294.012	112.804	203.408	1.38259
Soltu.DM.03G014560.v6.1|Soltu.DM.03G014560	0ng/ml	20ng/ml	208.653	638.928	423.791	-1.61482
Soltu.DM.07G020310.v6.1|Soltu.DM.07G020310	0ng/ml	20ng/ml	449.397	1021.84	735.618	-1.1853
Soltu.DM.05G025870.v6.1|Soltu.DM.05G025870	0ng/ml	20ng/ml	820.887	384.877	602.882	1.09288
Soltu.DM.05G020970.v6.1|Soltu.DM.05G020970	0ng/ml	20ng/ml	131.933	53.5835	92.7582	1.29994
Soltu.DM.03G021640.v6.1|Soltu.DM.03G021640	0ng/ml	20ng/ml	498.192	1001.9	750.048	-1.0082
Soltu.DM.07G015350.v6.1|Soltu.DM.07G015350	0ng/ml	20ng/ml	103.144	317.501	210.323	-1.62253
Soltu.DM.06G014570.v6.1|Soltu.DM.06G014570	0ng/ml	20ng/ml	384.54	162.328	273.434	1.24468
Soltu.DM.06G033480.v6.1|Soltu.DM.06G033480	0ng/ml	20ng/ml	125.129	49.1411	87.135	1.34846
Soltu.DM.03G013350.v6.1|Soltu.DM.03G013350	0ng/ml	20ng/ml	64.7083	265.682	165.195	-2.03821
Soltu.DM.09G008700.v6.1|Soltu.DM.09G008700	0ng/ml	20ng/ml	462.444	134.746	298.595	1.77921
Soltu.DM.11G015630.v6.1|Soltu.DM.11G015630	0ng/ml	20ng/ml	35.6311	106.693	71.1622	-1.58282
Soltu.DM.10G007500.v6.1|Soltu.DM.10G007500	0ng/ml	20ng/ml	26.7487	82.961	54.8548	-1.63264
Soltu.DM.02G025750.v6.1|Soltu.DM.02G025750	0ng/ml	20ng/ml	508.91	247.294	378.102	1.04162
Soltu.DM.05G006190.v6.1|Soltu.DM.05G006190	0ng/ml	20ng/ml	247.188	121.345	184.266	1.02608
Soltu.DM.01G046490.v6.1|Soltu.DM.01G046490	0ng/ml	20ng/ml	601.569	1224.32	912.945	-1.02537
Soltu.DM.01G032120.v6.1|Soltu.DM.01G032120	0ng/ml	20ng/ml	536.037	229.999	383.018	1.22103
Soltu.DM.11G000190.v6.1|Soltu.DM.11G000190	0ng/ml	20ng/ml	4065.11	1907.59	2986.35	1.09147
Soltu.DM.11G010260.v6.1|Soltu.DM.11G010260	0ng/ml	20ng/ml	52.2735	139.512	95.8926	-1.4169
Soltu.DM.06G020140.v6.1|Soltu.DM.06G020140	0ng/ml	20ng/ml	844.417	393.665	619.041	1.1011
Soltu.DM.09G005400.v6.1|Soltu.DM.09G005400	0ng/ml	20ng/ml	112.128	42.6535	77.3908	1.39409
Soltu.DM.03G022700.v6.1|Soltu.DM.03G022700	0ng/ml	20ng/ml	114.445	300.781	207.613	-1.3947
Soltu.DM.12G025210.v6.1|Soltu.DM.12G025210	0ng/ml	20ng/ml	165.929	76.7797	121.354	1.11187
Soltu.DM.11G002830.v6.1|Soltu.DM.11G002830	0ng/ml	20ng/ml	222.946	110.268	166.607	1.01527
Soltu.DM.02G015290.v6.1|Soltu.DM.02G015290	0ng/ml	20ng/ml	718.921	309.096	514.009	1.21812
Soltu.DM.05G000240.v6.1|Soltu.DM.05G000240	0ng/ml	20ng/ml	213.626	433.786	323.706	-1.02232
Soltu.DM.05G025220.v6.1|Soltu.DM.05G025220	0ng/ml	20ng/ml	90.7245	199.461	145.093	-1.13632
Soltu.DM.01G023330.v6.1|Soltu.DM.01G023330	0ng/ml	20ng/ml	302.603	754.345	528.474	-1.31751
Soltu.DM.05G018750.v6.1|Soltu.DM.05G018750	0ng/ml	20ng/ml	225.769	57.9606	141.865	1.96263
Soltu.DM.02G029120.v6.1|Soltu.DM.02G029120	0ng/ml	20ng/ml	99.7291	213.88	156.805	-1.1003
Soltu.DM.10G026380.v6.1|Soltu.DM.10G026380	0ng/ml	20ng/ml	32.3973	90.6883	61.5428	-1.48497
Soltu.DM.12G026290.v6.1|Soltu.DM.12G026290	0ng/ml	20ng/ml	170.58	1187	678.789	-2.7988
Soltu.DM.05G002380.v6.1|Soltu.DM.05G002380	0ng/ml	20ng/ml	678.225	289.519	483.872	1.22836
Soltu.DM.09G006120.v6.1|Soltu.DM.09G006120	0ng/ml	20ng/ml	67.9927	152.774	110.383	-1.16832
Soltu.DM.03G002620.v6.1|Soltu.DM.03G002620	0ng/ml	20ng/ml	317.961	79.4405	198.701	2.00025
Soltu.DM.02G032170.v6.1|Soltu.DM.02G032170	0ng/ml	20ng/ml	84.0485	230.523	157.286	-1.45599
Soltu.DM.01G048780.v6.1|Soltu.DM.01G048780	0ng/ml	20ng/ml	769.599	364.498	567.048	1.07805
Soltu.DM.10G001100.v6.1|Soltu.DM.10G001100	0ng/ml	20ng/ml	1487.54	606.207	1046.87	1.29513
Soltu.DM.11G010520.v6.1|Soltu.DM.11G010520	0ng/ml	20ng/ml	29.8931	85.2559	57.5745	-1.51238
Soltu.DM.01G044000.v6.1|Soltu.DM.01G044000	0ng/ml	20ng/ml	1652.71	787.379	1220.05	1.06984
Soltu.DM.10G030210.v6.1|Soltu.DM.10G030210	0ng/ml	20ng/ml	100.262	36.9261	68.5941	1.44143
Soltu.DM.11G004370.v6.1|Soltu.DM.11G004370	0ng/ml	20ng/ml	61.7724	161.772	111.772	-1.38807
Soltu.DM.10G018890.v6.1|Soltu.DM.10G018890	0ng/ml	20ng/ml	415.927	181.036	298.482	1.20023
Soltu.DM.02G030540.v6.1|Soltu.DM.02G030540	0ng/ml	20ng/ml	589.406	266.567	427.987	1.145
Soltu.DM.04G032200.v6.1|Soltu.DM.04G032200	0ng/ml	20ng/ml	243.922	82.283	163.102	1.56805
Soltu.DM.07G006840.v6.1|Soltu.DM.07G006840	0ng/ml	20ng/ml	260.32	107.652	183.986	1.27436
Soltu.DM.01G034430.v6.1|Soltu.DM.01G034430	0ng/ml	20ng/ml	171.986	83.7723	127.879	1.03798
Soltu.DM.01G012070.v6.1|Soltu.DM.01G012070	0ng/ml	20ng/ml	157.818	52.8431	105.33	1.57721
Soltu.DM.04G030360.v6.1|Soltu.DM.04G030360	0ng/ml	20ng/ml	101.581	37.1303	69.3557	1.45259
Soltu.DM.11G009720.v6.1|Soltu.DM.11G009720	0ng/ml	20ng/ml	180.275	57.1124	118.694	1.6576
Soltu.DM.04G022770.v6.1|Soltu.DM.04G022770	0ng/ml	20ng/ml	237.186	501.263	369.224	-1.07967
Soltu.DM.10G015110.v6.1|Soltu.DM.10G015110	0ng/ml	20ng/ml	94.1577	219.412	156.785	-1.22116
Soltu.DM.05G024790.v6.1|Soltu.DM.05G024790	0ng/ml	20ng/ml	97.6744	206.229	151.952	-1.07872
Soltu.DM.07G013650.v6.1|Soltu.DM.07G013650	0ng/ml	20ng/ml	826.47	369.022	597.746	1.16343
Soltu.DM.11G001360.v6.1|Soltu.DM.11G001360	0ng/ml	20ng/ml	385.358	177.856	281.607	1.11514
Soltu.DM.03G000090.v6.1|Soltu.DM.03G000090	0ng/ml	20ng/ml	37.2301	106.086	71.6582	-1.51145
Soltu.DM.01G023600.v6.1|Soltu.DM.01G023600	0ng/ml	20ng/ml	35.5031	117.133	76.3178	-1.72115
Soltu.DM.12G024390.v6.1|Soltu.DM.12G024390	0ng/ml	20ng/ml	74.3859	163.011	118.699	-1.13154
Soltu.DM.03G024670.v6.1|Soltu.DM.03G024670	0ng/ml	20ng/ml	218.405	85.0942	151.75	1.36073
Soltu.DM.04G029210.v6.1|Soltu.DM.04G029210	0ng/ml	20ng/ml	365.354	180.579	272.967	1.01624
Soltu.DM.04G003640.v6.1|Soltu.DM.04G003640	0ng/ml	20ng/ml	87.7081	192.054	139.881	-1.13123
Soltu.DM.07G001180.v6.1|Soltu.DM.07G001180	0ng/ml	20ng/ml	497.584	231.284	364.434	1.10528
Soltu.DM.05G010890.v6.1|Soltu.DM.05G010890	0ng/ml	20ng/ml	29.8395	80.3653	55.1024	-1.42912
Soltu.DM.06G015520.v6.1|Soltu.DM.06G015520	0ng/ml	20ng/ml	94.7235	38.3132	66.5184	1.30564
Soltu.DM.04G029240.v6.1|Soltu.DM.04G029240	0ng/ml	20ng/ml	380.063	104.33	242.197	1.86474
Soltu.DM.08G000800.v6.1|Soltu.DM.08G000800	0ng/ml	20ng/ml	87.2257	177.638	132.432	-1.02572
Soltu.DM.01G028450.v6.1|Soltu.DM.01G028450	0ng/ml	20ng/ml	38.1146	119.476	78.7952	-1.64716
Soltu.DM.06G023230.v6.1|Soltu.DM.06G023230	0ng/ml	20ng/ml	72.3103	165.539	118.925	-1.19562
Soltu.DM.01G015000.v6.1|Soltu.DM.01G015000	0ng/ml	20ng/ml	399.825	872.467	636.146	-1.12554
Soltu.DM.03G024680.v6.1|Soltu.DM.03G024680	0ng/ml	20ng/ml	556.994	246.041	401.517	1.17915
Soltu.DM.02G008960.v6.1|Soltu.DM.02G008960	0ng/ml	20ng/ml	51.1539	135.946	93.5499	-1.41064
Soltu.DM.09G000820.v6.1|Soltu.DM.09G000820	0ng/ml	20ng/ml	72.6053	199.591	136.098	-1.45808
Soltu.DM.12G015740.v6.1|Soltu.DM.12G015740	0ng/ml	20ng/ml	228.178	93.2953	160.736	1.29057
Soltu.DM.01G035630.v6.1|Soltu.DM.01G035630	0ng/ml	20ng/ml	1694.16	322.44	1008.3	2.39347
Soltu.DM.11G008450.v6.1|Soltu.DM.11G008450	0ng/ml	20ng/ml	35.9319	89.7805	62.8562	-1.32098
Soltu.DM.02G026920.v6.1|Soltu.DM.02G026920	0ng/ml	20ng/ml	62.8235	148.013	105.418	-1.23686
Soltu.DM.03G033640.v6.1|Soltu.DM.03G033640	0ng/ml	20ng/ml	285.504	104.801	195.153	1.44586
Soltu.DM.04G002770.v6.1|Soltu.DM.04G002770	0ng/ml	20ng/ml	196.968	62.7576	129.863	1.64901
Soltu.DM.07G018380.v6.1|Soltu.DM.07G018380	0ng/ml	20ng/ml	69.5888	147.648	108.618	-1.08499
Soltu.DM.10G015850.v6.1|Soltu.DM.10G015850	0ng/ml	20ng/ml	201.92	98.7419	150.331	1.03215
Soltu.DM.02G023850.v6.1|Soltu.DM.02G023850	0ng/ml	20ng/ml	243.046	63.5604	153.303	1.93552
Soltu.DM.02G025560.v6.1|Soltu.DM.02G025560	0ng/ml	20ng/ml	79.18	160.929	120.055	-1.02283
Soltu.DM.04G029980.v6.1|Soltu.DM.04G029980	0ng/ml	20ng/ml	2375.94	1151.55	1763.75	1.04501
Soltu.DM.03G012810.v6.1|Soltu.DM.03G012810	0ng/ml	20ng/ml	1875.17	172.648	1023.91	3.44116
Soltu.DM.03G015280.v6.1|Soltu.DM.03G015280	0ng/ml	20ng/ml	2732.78	10304.8	6518.79	-1.91487
Soltu.DM.01G045520.v6.1|Soltu.DM.01G045520	0ng/ml	20ng/ml	248.441	116.066	182.253	1.09727
Soltu.DM.01G035260.v6.1|Soltu.DM.01G035260	0ng/ml	20ng/ml	226.977	66.5219	146.75	1.76994
Soltu.DM.09G020600.v6.1|Soltu.DM.09G020600	0ng/ml	20ng/ml	155.746	65.3249	110.535	1.25424
Soltu.DM.10G015140.v6.1|Soltu.DM.10G015140	0ng/ml	20ng/ml	842.166	325.257	583.711	1.37233
Soltu.DM.01G002210.v6.1|Soltu.DM.01G002210	0ng/ml	20ng/ml	121.782	336.133	228.958	-1.4643
Soltu.DM.01G028030.v6.1|Soltu.DM.01G028030	0ng/ml	20ng/ml	244.984	585.773	415.378	-1.25801
Soltu.DM.03G024660.v6.1|Soltu.DM.03G024660	0ng/ml	20ng/ml	2051.1	995.909	1523.5	1.04245
Soltu.DM.07G020260.v6.1|Soltu.DM.07G020260	0ng/ml	20ng/ml	181.494	62.5505	122.022	1.53758
Soltu.DM.06G018770.v6.1|Soltu.DM.06G018770	0ng/ml	20ng/ml	184.54	91.0202	137.78	1.02032
Soltu.DM.09G030190.v6.1|Soltu.DM.09G030190	0ng/ml	20ng/ml	575.457	1174.33	874.892	-1.02925
Soltu.DM.04G034820.v6.1|Soltu.DM.04G034820	0ng/ml	20ng/ml	57.6542	124.514	91.084	-1.11049
Soltu.DM.08G019140.v6.1|Soltu.DM.08G019140	0ng/ml	20ng/ml	3480.09	886.18	2183.13	1.97347
Soltu.DM.09G021830.v6.1|Soltu.DM.09G021830	0ng/ml	20ng/ml	83.5333	33.8964	58.7149	1.30102
Soltu.DM.05G007480.v6.1|Soltu.DM.05G007480	0ng/ml	20ng/ml	303.02	68.9162	185.968	2.13698
Soltu.DM.07G002930.v6.1|Soltu.DM.07G002930	0ng/ml	20ng/ml	504.92	251.975	378.447	1.00301
Soltu.DM.02G033640.v6.1|Soltu.DM.02G033640	0ng/ml	20ng/ml	1899.77	365.962	1132.86	2.37611
Soltu.DM.12G010160.v6.1|Soltu.DM.12G010160	0ng/ml	20ng/ml	169.648	78.0647	123.856	1.11939
Soltu.DM.01G028410.v6.1|Soltu.DM.01G028410	0ng/ml	20ng/ml	105.482	229.321	167.401	-1.11971
Soltu.DM.09G018390.v6.1|Soltu.DM.09G018390	0ng/ml	20ng/ml	337.91	127.427	232.668	1.40749
Soltu.DM.07G028450.v6.1|Soltu.DM.07G028450	0ng/ml	20ng/ml	155.088	318.077	236.582	-1.03601
Soltu.DM.04G020290.v6.1|Soltu.DM.04G020290	0ng/ml	20ng/ml	103.657	46.6164	75.1365	1.15266
Soltu.DM.02G017410.v6.1|Soltu.DM.02G017410	0ng/ml	20ng/ml	86.3741	35.2581	60.8161	1.29218
Soltu.DM.04G013670.v6.1|Soltu.DM.04G013670	0ng/ml	20ng/ml	126.924	56.5678	91.7461	1.16682
Soltu.DM.09G025340.v6.1|Soltu.DM.09G025340	0ng/ml	20ng/ml	107.352	47.5043	77.4281	1.17688
Soltu.DM.11G018690.v6.1|Soltu.DM.11G018690	0ng/ml	20ng/ml	404.747	189.283	297.015	1.09681
Soltu.DM.04G019830.v6.1|Soltu.DM.04G019830	0ng/ml	20ng/ml	75.4161	28.725	52.0706	1.39348
Soltu.DM.06G026960.v6.1|Soltu.DM.06G026960	0ng/ml	20ng/ml	499.06	172.586	335.823	1.53221
Soltu.DM.07G024490.v6.1|Soltu.DM.07G024490	0ng/ml	20ng/ml	125.683	61.4328	93.5577	1.03253
Soltu.DM.09G028650.v6.1|Soltu.DM.09G028650	0ng/ml	20ng/ml	303.842	752.467	528.154	-1.30808
Soltu.DM.02G014400.v6.1|Soltu.DM.02G014400	0ng/ml	20ng/ml	355.353	133.997	244.675	1.40764
Soltu.DM.02G016250.v6.1|Soltu.DM.02G016250	0ng/ml	20ng/ml	268.175	64.4682	166.322	2.05686
Soltu.DM.10G005590.v6.1|Soltu.DM.10G005590	0ng/ml	20ng/ml	469.332	204.7	337.016	1.19702
Soltu.DM.S001570.v6.1|Soltu.DM.S001570	0ng/ml	20ng/ml	88.5476	213.202	150.875	-1.26828
Soltu.DM.03G014580.v6.1|Soltu.DM.03G014580	0ng/ml	20ng/ml	117.854	299.309	208.582	-1.34516
Soltu.DM.02G022380.v6.1|Soltu.DM.02G022380	0ng/ml	20ng/ml	1157.76	572.1	864.931	1.01686
Soltu.DM.01G040510.v6.1|Soltu.DM.01G040510	0ng/ml	20ng/ml	279.797	111.385	195.591	1.32909
Soltu.DM.11G004640.v6.1|Soltu.DM.11G004640	0ng/ml	20ng/ml	170.979	360.594	265.787	-1.07701
Soltu.DM.01G003480.v6.1|Soltu.DM.01G003480	0ng/ml	20ng/ml	349.569	157.806	253.688	1.14691
Soltu.DM.10G023530.v6.1|Soltu.DM.10G023530	0ng/ml	20ng/ml	110.532	51.3652	80.9486	1.10597
Soltu.DM.11G001290.v6.1|Soltu.DM.11G001290	0ng/ml	20ng/ml	60.5693	132.678	96.6236	-1.13202
Soltu.DM.09G022770.v6.1|Soltu.DM.09G022770	0ng/ml	20ng/ml	58.3629	134.136	96.2495	-1.20039
Soltu.DM.06G006590.v6.1|Soltu.DM.06G006590	0ng/ml	20ng/ml	208.43	37.7686	123.1	2.46513
Soltu.DM.09G023660.v6.1|Soltu.DM.09G023660	0ng/ml	20ng/ml	976.975	466.238	721.607	1.06748
Soltu.DM.05G011760.v6.1|Soltu.DM.05G011760	0ng/ml	20ng/ml	86.5141	173.726	130.12	-1.00527
Soltu.DM.05G026820.v6.1|Soltu.DM.05G026820	0ng/ml	20ng/ml	192.452	74.7088	133.58	1.36537
Soltu.DM.02G020220.v6.1|Soltu.DM.02G020220	0ng/ml	20ng/ml	275.059	115.059	195.059	1.25803
Soltu.DM.01G030400.v6.1|Soltu.DM.01G030400	0ng/ml	20ng/ml	23.9407	85.6899	54.8153	-1.83832
Soltu.DM.12G000120.v6.1|Soltu.DM.12G000120	0ng/ml	20ng/ml	121.493	248.554	185.023	-1.03324
Soltu.DM.10G005610.v6.1|Soltu.DM.10G005610	0ng/ml	20ng/ml	1056.34	515.351	785.845	1.03568
Soltu.DM.06G034480.v6.1|Soltu.DM.06G034480	0ng/ml	20ng/ml	358.648	169.559	264.103	1.08057
Soltu.DM.05G002980.v6.1|Soltu.DM.05G002980	0ng/ml	20ng/ml	149.084	937.514	543.299	-2.65282
Soltu.DM.05G019270.v6.1|Soltu.DM.05G019270	0ng/ml	20ng/ml	275.13	660.306	467.718	-1.26332
Soltu.DM.06G027890.v6.1|Soltu.DM.06G027890	0ng/ml	20ng/ml	467.401	208.017	337.709	1.16826
Soltu.DM.02G018150.v6.1|Soltu.DM.02G018150	0ng/ml	20ng/ml	77.2981	32.9631	55.1306	1.22972
Soltu.DM.02G014720.v6.1|Soltu.DM.02G014720	0ng/ml	20ng/ml	114.296	57.067	85.6815	1.00211
Soltu.DM.08G027050.v6.1|Soltu.DM.08G027050	0ng/ml	20ng/ml	80.4425	32.1518	56.2972	1.32193
Soltu.DM.07G016220.v6.1|Soltu.DM.07G016220	0ng/ml	20ng/ml	393.512	139.296	266.404	1.49868
Soltu.DM.10G002170.v6.1|Soltu.DM.10G002170	0ng/ml	20ng/ml	109.752	50.9311	80.3415	1.10695
Soltu.DM.06G023440.v6.1|Soltu.DM.06G023440	0ng/ml	20ng/ml	117.509	44.5144	81.0117	1.39928
Soltu.DM.07G006700.v6.1|Soltu.DM.07G006700	0ng/ml	20ng/ml	39.9487	113.97	76.9591	-1.51357
Soltu.DM.02G033770.v6.1|Soltu.DM.02G033770	0ng/ml	20ng/ml	165.921	354.067	259.994	-1.09338
Soltu.DM.01G043450.v6.1|Soltu.DM.01G043450	0ng/ml	20ng/ml	117.387	56.0118	86.6993	1.06826
Soltu.DM.04G007460.v6.1|Soltu.DM.04G007460	0ng/ml	20ng/ml	368.046	794.411	581.229	-1.11008
Soltu.DM.04G021550.v6.1|Soltu.DM.04G021550	0ng/ml	20ng/ml	2040.33	1007.19	1523.76	1.01853
Soltu.DM.09G005520.v6.1|Soltu.DM.09G005520	0ng/ml	20ng/ml	187.752	81.8234	134.788	1.19776
Soltu.DM.07G020220.v6.1|Soltu.DM.07G020220	0ng/ml	20ng/ml	1070.83	232.58	651.705	2.20298
Soltu.DM.05G014560.v6.1|Soltu.DM.05G014560	0ng/ml	20ng/ml	91.737	38.4863	65.1116	1.25235
Soltu.DM.02G010040.v6.1|Soltu.DM.02G010040	0ng/ml	20ng/ml	8796.79	2049.22	5423.01	2.10188
Soltu.DM.04G001520.v6.1|Soltu.DM.04G001520	0ng/ml	20ng/ml	44.4242	106.356	75.39	-1.26043
Soltu.DM.11G026350.v6.1|Soltu.DM.11G026350	0ng/ml	20ng/ml	164.283	61.6881	112.985	1.41355
Soltu.DM.01G041280.v6.1|Soltu.DM.01G041280	0ng/ml	20ng/ml	51.4218	116.948	84.185	-1.18631
Soltu.DM.11G007390.v6.1|Soltu.DM.11G007390	0ng/ml	20ng/ml	119.665	57.016	88.3403	1.0692
Soltu.DM.01G030860.v6.1|Soltu.DM.01G030860	0ng/ml	20ng/ml	145.249	298.504	221.876	-1.03869
Soltu.DM.06G015690.v6.1|Soltu.DM.06G015690	0ng/ml	20ng/ml	149.736	71.3842	110.56	1.06909
Soltu.DM.10G027080.v6.1|Soltu.DM.10G027080	0ng/ml	20ng/ml	52.7142	116.857	84.7858	-1.14784
Soltu.DM.09G005860.v6.1|Soltu.DM.09G005860	0ng/ml	20ng/ml	4243.45	1191.06	2717.25	1.83299
Soltu.DM.06G019870.v6.1|Soltu.DM.06G019870	0ng/ml	20ng/ml	132.832	321.569	227.201	-1.27504
Soltu.DM.01G023050.v6.1|Soltu.DM.01G023050	0ng/ml	20ng/ml	67.3912	158.836	113.113	-1.23775
Soltu.DM.04G037400.v6.1|Soltu.DM.04G037400	0ng/ml	20ng/ml	64.2825	161.15	112.716	-1.32671
Soltu.DM.05G009860.v6.1|Soltu.DM.05G009860	0ng/ml	20ng/ml	81.9551	172.617	127.286	-1.07539
Soltu.DM.07G017000.v6.1|Soltu.DM.07G017000	0ng/ml	20ng/ml	101.81	203.906	152.858	-1.00246
Soltu.DM.01G022260.v6.1|Soltu.DM.01G022260	0ng/ml	20ng/ml	111.705	51.1042	81.4047	1.12709
Soltu.DM.03G014690.v6.1|Soltu.DM.03G014690	0ng/ml	20ng/ml	75.5711	193.473	134.522	-1.35547
Soltu.DM.12G009420.v6.1|Soltu.DM.12G009420	0ng/ml	20ng/ml	2462.62	431.661	1447.14	2.51216
Soltu.DM.01G041430.v6.1|Soltu.DM.01G041430	0ng/ml	20ng/ml	147.664	57.189	102.426	1.36788
Soltu.DM.11G001350.v6.1|Soltu.DM.11G001350	0ng/ml	20ng/ml	307.584	138.839	223.212	1.14729
Soltu.DM.06G009910.v6.1|Soltu.DM.06G009910	0ng/ml	20ng/ml	66.7481	133.478	100.113	-1.00016
Soltu.DM.06G003480.v6.1|Soltu.DM.06G003480	0ng/ml	20ng/ml	145.068	300.177	222.622	-1.04865
Soltu.DM.10G017890.v6.1|Soltu.DM.10G017890	0ng/ml	20ng/ml	84.0842	40.3585	62.2214	1.05898
Soltu.DM.03G033970.v6.1|Soltu.DM.03G033970	0ng/ml	20ng/ml	162.99	77.0293	120.01	1.08085
Soltu.DM.09G004590.v6.1|Soltu.DM.09G004590	0ng/ml	20ng/ml	115.186	52.3041	83.7452	1.1399
Soltu.DM.04G011370.v6.1|Soltu.DM.04G011370	0ng/ml	20ng/ml	68.4514	156.433	112.442	-1.19247
Soltu.DM.09G006820.v6.1|Soltu.DM.09G006820	0ng/ml	20ng/ml	172.01	75.54	123.775	1.18732
Soltu.DM.08G004290.v6.1|Soltu.DM.08G004290	0ng/ml	20ng/ml	474.879	212.283	343.581	1.16138
Soltu.DM.06G017230.v6.1|Soltu.DM.06G017230	0ng/ml	20ng/ml	395.58	160.433	278.007	1.30227
Soltu.DM.02G031360.v6.1|Soltu.DM.02G031360	0ng/ml	20ng/ml	369.756	183.683	276.72	1.00971
Soltu.DM.03G001790.v6.1|Soltu.DM.03G001790	0ng/ml	20ng/ml	401.673	197.657	299.665	1.02291
Soltu.DM.11G010290.v6.1|Soltu.DM.11G010290	0ng/ml	20ng/ml	43.0188	87.653	65.3359	-1.02711
Soltu.DM.03G013340.v6.1|Soltu.DM.03G013340	0ng/ml	20ng/ml	66.0036	134.292	100.148	-1.02459
Soltu.DM.11G001840.v6.1|Soltu.DM.11G001840	0ng/ml	20ng/ml	50.3558	102.2	76.2778	-1.02149
Soltu.DM.04G018810.v6.1|Soltu.DM.04G018810	0ng/ml	20ng/ml	101.706	49.3908	75.5485	1.04128
Soltu.DM.05G011110.v6.1|Soltu.DM.05G011110	0ng/ml	20ng/ml	173.701	85.0119	129.356	1.03086
Soltu.DM.05G008450.v6.1|Soltu.DM.05G008450	0ng/ml	20ng/ml	281.184	138.661	209.923	1.02003
Soltu.DM.01G017170.v6.1|Soltu.DM.01G017170	0ng/ml	20ng/ml	2178.68	650.531	1414.61	1.7438
Soltu.DM.03G008640.v6.1|Soltu.DM.03G008640	0ng/ml	20ng/ml	92.2907	45.5356	68.9132	1.01975
Soltu.DM.06G018020.v6.1|Soltu.DM.06G018020	0ng/ml	20ng/ml	6798.71	1287.31	4043.01	2.40088
Soltu.DM.02G032680.v6.1|Soltu.DM.02G032680	0ng/ml	20ng/ml	38.8619	79.7327	59.2973	-1.03645
Soltu.DM.05G001390.v6.1|Soltu.DM.05G001390	0ng/ml	20ng/ml	50.3172	101.459	75.8883	-1.01139
Soltu.DM.01G026480.v6.1|Soltu.DM.01G026480	0ng/ml	20ng/ml	90.9447	201.126	146.035	-1.14574
Soltu.DM.01G047040.v6.1|Soltu.DM.01G047040	0ng/ml	20ng/ml	91.3855	29.2101	60.2978	1.64688
Soltu.DM.12G023620.v6.1|Soltu.DM.12G023620	0ng/ml	20ng/ml	47.5329	105.8	76.6663	-1.15528
Soltu.DM.02G013760.v6.1|Soltu.DM.02G013760	0ng/ml	20ng/ml	83.1075	41.1131	62.1103	1.01473
Soltu.DM.04G038210.v6.1|Soltu.DM.04G038210	0ng/ml	20ng/ml	35.5239	73.6224	54.5731	-1.05183
Soltu.DM.02G024970.v6.1|Soltu.DM.02G024970	0ng/ml	20ng/ml	185.064	87.8572	136.461	1.07497
Soltu.DM.04G025170.v6.1|Soltu.DM.04G025170	0ng/ml	20ng/ml	99.1662	48.7837	73.9749	1.02247
Soltu.DM.02G032480.v6.1|Soltu.DM.02G032480	0ng/ml	20ng/ml	179.099	87.67	133.385	1.03102
Soltu.DM.02G030370.v6.1|Soltu.DM.02G030370	0ng/ml	20ng/ml	63.413	132.306	97.8597	-1.06173
Soltu.DM.07G013690.v6.1|Soltu.DM.07G013690	0ng/ml	20ng/ml	96.5012	48.1114	72.3063	1.00478
Soltu.DM.06G015020.v6.1|Soltu.DM.06G015020	0ng/ml	20ng/ml	31.5607	74.9642	53.2624	-1.24699
Soltu.DM.05G022880.v6.1|Soltu.DM.05G022880	0ng/ml	20ng/ml	124.983	61.4385	93.2108	1.02534
Soltu.DM.05G006140.v6.1|Soltu.DM.05G006140	0ng/ml	20ng/ml	89.1106	44.174	66.6423	1.01328
Soltu.DM.01G036710.v6.1|Soltu.DM.01G036710	0ng/ml	20ng/ml	1513.83	463.302	988.568	1.70811
Soltu.DM.12G002340.v6.1|Soltu.DM.12G002340	0ng/ml	20ng/ml	60.5813	127.66	94.1205	-1.0747
Soltu.DM.01G022960.v6.1|Soltu.DM.01G022960	0ng/ml	20ng/ml	174.815	352.331	263.573	-1.01081
Soltu.DM.07G019130.v6.1|Soltu.DM.07G019130	0ng/ml	20ng/ml	31.9686	81.3752	56.6719	-1.34683
Soltu.DM.07G023590.v6.1|Soltu.DM.07G023590	0ng/ml	20ng/ml	294.568	121.615	208.091	1.27589
Soltu.DM.01G022060.v6.1|Soltu.DM.01G022060	0ng/ml	20ng/ml	113.12	55.2317	84.1758	1.03536
Soltu.DM.03G014050.v6.1|Soltu.DM.03G014050	0ng/ml	20ng/ml	102.239	222.285	162.262	-1.12095
Soltu.DM.02G029760.v6.1|Soltu.DM.02G029760	0ng/ml	20ng/ml	133.15	61.6058	97.3782	1.11127
Soltu.DM.07G020780.v6.1|Soltu.DM.07G020780	0ng/ml	20ng/ml	92.4785	187.992	140.235	-1.02287
Soltu.DM.03G021490.v6.1|Soltu.DM.03G021490	0ng/ml	20ng/ml	270.285	119.867	195.076	1.17294
Soltu.DM.01G030750.v6.1|Soltu.DM.01G030750	0ng/ml	20ng/ml	167.016	70.119	118.568	1.2525
Soltu.DM.02G021410.v6.1|Soltu.DM.02G021410	0ng/ml	20ng/ml	85.3916	183.603	134.498	-1.10403
Soltu.DM.09G027720.v6.1|Soltu.DM.09G027720	0ng/ml	20ng/ml	1030.95	235.051	633.002	2.13299
Soltu.DM.06G028250.v6.1|Soltu.DM.06G028250	0ng/ml	20ng/ml	103.067	49.805	76.436	1.05037
Soltu.DM.06G010810.v6.1|Soltu.DM.06G010810	0ng/ml	20ng/ml	71.8816	35.0538	53.4677	1.03498
Soltu.DM.11G008790.v6.1|Soltu.DM.11G008790	0ng/ml	20ng/ml	65.545	135.015	100.28	-1.04308
Soltu.DM.12G007890.v6.1|Soltu.DM.12G007890	0ng/ml	20ng/ml	44.9394	90.5096	67.7245	-1.01086
Soltu.DM.04G028560.v6.1|Soltu.DM.04G028560	0ng/ml	20ng/ml	82.1844	34.2425	58.2135	1.26162
Soltu.DM.03G028960.v6.1|Soltu.DM.03G028960	0ng/ml	20ng/ml	52.0441	125.26	88.652	-1.2679
Soltu.DM.10G013240.v6.1|Soltu.DM.10G013240	0ng/ml	20ng/ml	31.4713	74.7599	53.1156	-1.24721
Soltu.DM.03G024690.v6.1|Soltu.DM.03G024690	0ng/ml	20ng/ml	132.07	56.2728	94.1714	1.23186
Soltu.DM.02G018100.v6.1|Soltu.DM.02G018100	0ng/ml	20ng/ml	170.33	73.5344	121.932	1.21106
Soltu.DM.01G002180.v6.1|Soltu.DM.01G002180	0ng/ml	20ng/ml	153.909	335.563	244.736	-1.12421
Soltu.DM.10G022600.v6.1|Soltu.DM.10G022600	0ng/ml	20ng/ml	70.9049	30.9121	50.9085	1.19623
Soltu.DM.07G019060.v6.1|Soltu.DM.07G019060	0ng/ml	20ng/ml	1193.49	401.597	797.543	1.5713
Soltu.DM.03G027830.v6.1|Soltu.DM.03G027830	0ng/ml	20ng/ml	40.9911	88.6628	64.8269	-1.1123
Soltu.DM.03G002970.v6.1|Soltu.DM.03G002970	0ng/ml	20ng/ml	293.84	132.607	213.223	1.14799
Soltu.DM.01G043360.v6.1|Soltu.DM.01G043360	0ng/ml	20ng/ml	992.725	166.844	579.785	2.57292
Soltu.DM.01G045250.v6.1|Soltu.DM.01G045250	0ng/ml	20ng/ml	54.9177	117.416	86.167	-1.0956
Soltu.DM.09G030180.v6.1|Soltu.DM.09G030180	0ng/ml	20ng/ml	113.027	49.2631	81.1452	1.19741
Soltu.DM.12G028750.v6.1|Soltu.DM.12G028750	0ng/ml	20ng/ml	114.123	53.5211	83.8221	1.09128
Soltu.DM.02G012260.v6.1|Soltu.DM.02G012260	0ng/ml	20ng/ml	200.119	712.536	456.328	-1.83221
Soltu.DM.03G030540.v6.1|Soltu.DM.03G030540	0ng/ml	20ng/ml	43.4953	89.3663	66.4308	-1.03831
Soltu.DM.07G011110.v6.1|Soltu.DM.07G011110	0ng/ml	20ng/ml	41.399	90.9635	66.1812	-1.13488
Soltu.DM.07G002810.v6.1|Soltu.DM.07G002810	0ng/ml	20ng/ml	3392.03	1559.07	2475.55	1.12143
Soltu.DM.09G004560.v6.1|Soltu.DM.09G004560	0ng/ml	20ng/ml	114.555	51.3283	82.9415	1.15732
Soltu.DM.07G001130.v6.1|Soltu.DM.07G001130	0ng/ml	20ng/ml	41.3812	87.3012	64.3412	-1.07631
Soltu.DM.01G045040.v6.1|Soltu.DM.01G045040	0ng/ml	20ng/ml	210.899	92.7393	151.819	1.18556
Soltu.DM.12G024280.v6.1|Soltu.DM.12G024280	0ng/ml	20ng/ml	180.654	86.2318	133.443	1.06738
Soltu.DM.04G022220.v6.1|Soltu.DM.04G022220	0ng/ml	20ng/ml	784.672	322.216	553.444	1.28398
Soltu.DM.02G030040.v6.1|Soltu.DM.02G030040	0ng/ml	20ng/ml	701.836	215.727	458.782	1.70192
Soltu.DM.10G004380.v6.1|Soltu.DM.10G004380	0ng/ml	20ng/ml	846.064	254.261	550.163	1.73445
Soltu.DM.05G019050.v6.1|Soltu.DM.05G019050	0ng/ml	20ng/ml	90.2331	37.8735	64.0533	1.25162
Soltu.DM.12G024860.v6.1|Soltu.DM.12G024860	0ng/ml	20ng/ml	553.475	1259.82	906.645	-1.1866
Soltu.DM.05G020150.v6.1|Soltu.DM.05G020150	0ng/ml	20ng/ml	210.488	48.9	129.694	2.1056
Soltu.DM.01G047890.v6.1|Soltu.DM.01G047890	0ng/ml	20ng/ml	915.061	256.04	585.55	1.83749
Soltu.DM.07G026970.v6.1|Soltu.DM.07G026970	0ng/ml	20ng/ml	1229.42	2941.19	2085.3	-1.25843
Soltu.DM.09G011140.v6.1|Soltu.DM.09G011140	0ng/ml	20ng/ml	1529.59	3122.32	2325.95	-1.0295
Soltu.DM.08G001790.v6.1|Soltu.DM.08G001790	0ng/ml	20ng/ml	2529.6	1162.37	1845.99	1.12183
Soltu.DM.03G007720.v6.1|Soltu.DM.03G007720	0ng/ml	20ng/ml	3119.5	898.799	2009.15	1.79514
Soltu.DM.01G047870.v6.1|Soltu.DM.01G047870	0ng/ml	20ng/ml	465.948	136.048	300.998	1.77602
Soltu.DM.03G021180.v6.1|Soltu.DM.03G021180	0ng/ml	20ng/ml	75.0888	196.394	135.742	-1.38704
Soltu.DM.01G047900.v6.1|Soltu.DM.01G047900	0ng/ml	20ng/ml	207.489	102.83	155.16	1.01291
Soltu.DM.06G027420.v6.1|Soltu.DM.06G027420	0ng/ml	20ng/ml	123.119	35.851	79.4848	1.77994
Soltu.DM.08G024710.v6.1|Soltu.DM.08G024710	0ng/ml	20ng/ml	58.1814	128.111	93.1461	-1.13865
Soltu.DM.06G009180.v6.1|Soltu.DM.06G009180	0ng/ml	20ng/ml	61.6623	130.088	95.8752	-1.07694
Soltu.DM.06G014760.v6.1|Soltu.DM.06G014760	0ng/ml	20ng/ml	1528.61	685.079	1106.85	1.15782
Soltu.DM.10G008860.v6.1|Soltu.DM.10G008860	0ng/ml	20ng/ml	229.237	476.737	352.987	-1.05642
Soltu.DM.09G028720.v6.1|Soltu.DM.09G028720	0ng/ml	35ng/ml	11.8491	768.333	390.091	-6.01704
Soltu.DM.09G001280.v6.1|Soltu.DM.09G001280	0ng/ml	35ng/ml	70.6488	789.052	429.85	-3.48095
Soltu.DM.03G037480.v6.1|Soltu.DM.03G037480	0ng/ml	35ng/ml	51.0926	537.616	294.354	-3.39578
Soltu.DM.02G024730.v6.1|Soltu.DM.02G024730	0ng/ml	35ng/ml	1734.4	6156.35	3945.37	-1.82765
Soltu.DM.10G022340.v6.1|Soltu.DM.10G022340	0ng/ml	35ng/ml	1527.17	7465.06	4496.12	-2.28935
Soltu.DM.11G013630.v6.1|Soltu.DM.11G013630	0ng/ml	35ng/ml	2397.04	10131.6	6264.31	-2.07952
Soltu.DM.03G025090.v6.1|Soltu.DM.03G025090	0ng/ml	35ng/ml	668.029	61.3853	364.707	3.44374
Soltu.DM.10G025370.v6.1|Soltu.DM.10G025370	0ng/ml	35ng/ml	4606.18	15887.6	10246.9	-1.78626
Soltu.DM.03G025110.v6.1|Soltu.DM.03G025110	0ng/ml	35ng/ml	1577.97	5377.54	3477.75	-1.76887
Soltu.DM.03G018430.v6.1|Soltu.DM.03G018430	0ng/ml	35ng/ml	984.616	5904.29	3444.45	-2.58422
Soltu.DM.01G047240.v6.1|Soltu.DM.01G047240	0ng/ml	35ng/ml	742.274	2822.52	1782.4	-1.9269
Soltu.DM.04G028320.v6.1|Soltu.DM.04G028320	0ng/ml	35ng/ml	197.869	1020.42	609.146	-2.36643
Soltu.DM.02G027470.v6.1|Soltu.DM.02G027470	0ng/ml	35ng/ml	451.486	1710.37	1080.93	-1.92148
Soltu.DM.09G009490.v6.1|Soltu.DM.09G009490	0ng/ml	35ng/ml	1819.2	5585.62	3702.41	-1.61842
Soltu.DM.04G022970.v6.1|Soltu.DM.04G022970	0ng/ml	35ng/ml	0	132.947	66.4735	-9.51111
Soltu.DM.09G024040.v6.1|Soltu.DM.09G024040	0ng/ml	35ng/ml	4.85425	366.047	185.451	-6.22864
Soltu.DM.02G016020.v6.1|Soltu.DM.02G016020	0ng/ml	35ng/ml	3.8834	591.618	297.75	-7.24392
Soltu.DM.07G022210.v6.1|Soltu.DM.07G022210	0ng/ml	35ng/ml	2191.37	7103.13	4647.25	-1.6966
Soltu.DM.12G017800.v6.1|Soltu.DM.12G017800	0ng/ml	35ng/ml	28.5524	305.46	167.006	-3.41797
Soltu.DM.01G043930.v6.1|Soltu.DM.01G043930	0ng/ml	35ng/ml	692.171	2260.99	1476.58	-1.70781
Soltu.DM.10G022900.v6.1|Soltu.DM.10G022900	0ng/ml	35ng/ml	1255.31	7889.08	4572.19	-2.6518
Soltu.DM.09G024590.v6.1|Soltu.DM.09G024590	0ng/ml	35ng/ml	160.046	800.668	480.357	-2.32306
Soltu.DM.11G013880.v6.1|Soltu.DM.11G013880	0ng/ml	35ng/ml	14.316	789.605	401.961	-5.78492
Soltu.DM.04G027770.v6.1|Soltu.DM.04G027770	0ng/ml	35ng/ml	2270.6	17809.7	10040.1	-2.97151
Soltu.DM.04G030410.v6.1|Soltu.DM.04G030410	0ng/ml	35ng/ml	1039.1	3488.85	2263.98	-1.74747
Soltu.DM.11G005980.v6.1|Soltu.DM.11G005980	0ng/ml	35ng/ml	6.39007	337.235	171.812	-5.71939
Soltu.DM.S000060.v6.1|Soltu.DM.S000060	0ng/ml	35ng/ml	884.082	4461.88	2672.98	-2.33548
Soltu.DM.02G004650.v6.1|Soltu.DM.02G004650	0ng/ml	35ng/ml	3121.05	8443.37	5782.21	-1.4358
Soltu.DM.08G023050.v6.1|Soltu.DM.08G023050	0ng/ml	35ng/ml	4057.44	937.375	2497.41	2.11393
Soltu.DM.03G037470.v6.1|Soltu.DM.03G037470	0ng/ml	35ng/ml	284.708	1212.56	748.631	-2.09046
Soltu.DM.11G022840.v6.1|Soltu.DM.11G022840	0ng/ml	35ng/ml	440.102	1883.68	1161.89	-2.09782
Soltu.DM.03G003600.v6.1|Soltu.DM.03G003600	0ng/ml	35ng/ml	243.562	1173.08	708.322	-2.26789
Soltu.DM.10G022880.v6.1|Soltu.DM.10G022880	0ng/ml	35ng/ml	624.559	4124.33	2374.44	-2.72323
Soltu.DM.04G001270.v6.1|Soltu.DM.04G001270	0ng/ml	35ng/ml	453.213	88.6269	270.92	2.3542
Soltu.DM.06G031200.v6.1|Soltu.DM.06G031200	0ng/ml	35ng/ml	600.044	2037.24	1318.64	-1.76355
Soltu.DM.10G025380.v6.1|Soltu.DM.10G025380	0ng/ml	35ng/ml	896.084	3520.84	2208.46	-1.97422
Soltu.DM.01G028390.v6.1|Soltu.DM.01G028390	0ng/ml	35ng/ml	325.985	3673.99	1999.99	-3.49436
Soltu.DM.10G022960.v6.1|Soltu.DM.10G022960	0ng/ml	35ng/ml	585.116	2870.21	1727.66	-2.29441
Soltu.DM.10G020810.v6.1|Soltu.DM.10G020810	0ng/ml	35ng/ml	836.904	3130.39	1983.65	-1.90312
Soltu.DM.01G045590.v6.1|Soltu.DM.01G045590	0ng/ml	35ng/ml	5.96431	149.462	77.7131	-4.64903
Soltu.DM.01G000690.v6.1|Soltu.DM.01G000690	0ng/ml	35ng/ml	93.4475	682.43	387.939	-2.86871
Soltu.DM.03G032080.v6.1|Soltu.DM.03G032080	0ng/ml	35ng/ml	157.34	996.217	576.778	-2.66276
Soltu.DM.01G039330.v6.1|Soltu.DM.01G039330	0ng/ml	35ng/ml	2796.98	590.082	1693.53	2.24482
Soltu.DM.12G011080.v6.1|Soltu.DM.12G011080	0ng/ml	35ng/ml	227.516	1443.56	835.538	-2.66527
Soltu.DM.08G020440.v6.1|Soltu.DM.08G020440	0ng/ml	35ng/ml	71.2617	2100.05	1085.66	-4.88086
Soltu.DM.11G005010.v6.1|Soltu.DM.11G005010	0ng/ml	35ng/ml	705.099	4153.77	2429.43	-2.55847
Soltu.DM.08G019760.v6.1|Soltu.DM.08G019760	0ng/ml	35ng/ml	27.2552	767.366	397.311	-4.81534
Soltu.DM.01G039320.v6.1|Soltu.DM.01G039320	0ng/ml	35ng/ml	8254.5	30260.3	19257.4	-1.87419
Soltu.DM.07G019710.v6.1|Soltu.DM.07G019710	0ng/ml	35ng/ml	330.394	13.0183	171.706	4.66427
Soltu.DM.11G022830.v6.1|Soltu.DM.11G022830	0ng/ml	35ng/ml	404.586	1789.8	1097.19	-2.14549
Soltu.DM.06G027430.v6.1|Soltu.DM.06G027430	0ng/ml	35ng/ml	16.0905	328.825	172.458	-4.35588
Soltu.DM.02G033570.v6.1|Soltu.DM.02G033570	0ng/ml	35ng/ml	7325.92	18255.6	12790.7	-1.31725
Soltu.DM.11G021600.v6.1|Soltu.DM.11G021600	0ng/ml	35ng/ml	781.631	6230.48	3506.06	-2.99483
Soltu.DM.02G032680.v6.1|Soltu.DM.02G032680	0ng/ml	35ng/ml	38.0141	644.437	341.226	-4.0831
Soltu.DM.03G006600.v6.1|Soltu.DM.03G006600	0ng/ml	35ng/ml	76.3465	0	38.1732	8.68508
Soltu.DM.11G026360.v6.1|Soltu.DM.11G026360	0ng/ml	35ng/ml	218.957	1864.56	1041.76	-3.08991
Soltu.DM.05G025220.v6.1|Soltu.DM.05G025220	0ng/ml	35ng/ml	88.7288	495.982	292.355	-2.48231
Soltu.DM.03G028670.v6.1|Soltu.DM.03G028670	0ng/ml	35ng/ml	283.924	1956.06	1119.99	-2.78432
Soltu.DM.11G001710.v6.1|Soltu.DM.11G001710	0ng/ml	35ng/ml	8954.75	3367.98	6161.37	1.41077
Soltu.DM.11G020640.v6.1|Soltu.DM.11G020640	0ng/ml	35ng/ml	2974.22	748.241	1861.23	1.99097
Soltu.DM.02G026410.v6.1|Soltu.DM.02G026410	0ng/ml	35ng/ml	18228.6	41567.2	29897.9	-1.18924
Soltu.DM.01G047130.v6.1|Soltu.DM.01G047130	0ng/ml	35ng/ml	100.319	1398.69	749.506	-3.80112
Soltu.DM.12G029500.v6.1|Soltu.DM.12G029500	0ng/ml	35ng/ml	447.447	2754.19	1600.82	-2.62183
Soltu.DM.03G018690.v6.1|Soltu.DM.03G018690	0ng/ml	35ng/ml	161.14	1117.3	639.222	-2.79339
Soltu.DM.10G020800.v6.1|Soltu.DM.10G020800	0ng/ml	35ng/ml	1160	3274.29	2217.14	-1.49701
Soltu.DM.01G036470.v6.1|Soltu.DM.01G036470	0ng/ml	35ng/ml	1071.71	316.71	694.209	1.75875
Soltu.DM.06G026190.v6.1|Soltu.DM.06G026190	0ng/ml	35ng/ml	449.508	1378.86	914.183	-1.61712
Soltu.DM.04G021930.v6.1|Soltu.DM.04G021930	0ng/ml	35ng/ml	1322.23	5481.67	3401.95	-2.05162
Soltu.DM.03G022660.v6.1|Soltu.DM.03G022660	0ng/ml	35ng/ml	111.01	484.547	297.779	-2.1256
Soltu.DM.11G004090.v6.1|Soltu.DM.11G004090	0ng/ml	35ng/ml	499.264	1655.09	1077.18	-1.72905
Soltu.DM.08G020430.v6.1|Soltu.DM.08G020430	0ng/ml	35ng/ml	1364.47	7766.78	4565.62	-2.50894
Soltu.DM.03G008210.v6.1|Soltu.DM.03G008210	0ng/ml	35ng/ml	146.569	1680.41	913.49	-3.51913
Soltu.DM.01G044760.v6.1|Soltu.DM.01G044760	0ng/ml	35ng/ml	7864.32	17965	12914.7	-1.1918
Soltu.DM.08G005490.v6.1|Soltu.DM.08G005490	0ng/ml	35ng/ml	887.185	3078.88	1983.03	-1.79503
Soltu.DM.01G038080.v6.1|Soltu.DM.01G038080	0ng/ml	35ng/ml	2025.81	4966.79	3496.3	-1.29384
Soltu.DM.03G037120.v6.1|Soltu.DM.03G037120	0ng/ml	35ng/ml	2673.06	7002.48	4837.77	-1.38938
Soltu.DM.10G015840.v6.1|Soltu.DM.10G015840	0ng/ml	35ng/ml	93.1537	1350.42	721.785	-3.85709
Soltu.DM.06G005820.v6.1|Soltu.DM.06G005820	0ng/ml	35ng/ml	478.853	4127.87	2303.36	-3.10773
Soltu.DM.09G030770.v6.1|Soltu.DM.09G030770	0ng/ml	35ng/ml	190.695	739.138	464.917	-1.95447
Soltu.DM.03G007930.v6.1|Soltu.DM.03G007930	0ng/ml	35ng/ml	33.8044	295.062	164.433	-3.12619
Soltu.DM.01G046560.v6.1|Soltu.DM.01G046560	0ng/ml	35ng/ml	1403	4437.73	2920.37	-1.66132
Soltu.DM.02G032170.v6.1|Soltu.DM.02G032170	0ng/ml	35ng/ml	82.2511	369.857	226.054	-2.169
Soltu.DM.08G004800.v6.1|Soltu.DM.08G004800	0ng/ml	35ng/ml	2438.77	6491.39	4465.08	-1.4124
Soltu.DM.04G035920.v6.1|Soltu.DM.04G035920	0ng/ml	35ng/ml	83.4488	555.364	319.406	-2.73418
Soltu.DM.03G019640.v6.1|Soltu.DM.03G019640	0ng/ml	35ng/ml	348.315	2707.13	1527.72	-2.95818
Soltu.DM.09G001320.v6.1|Soltu.DM.09G001320	0ng/ml	35ng/ml	370.593	3944.37	2157.48	-3.41178
Soltu.DM.06G034280.v6.1|Soltu.DM.06G034280	0ng/ml	35ng/ml	3099.71	1101.69	2100.7	1.49238
Soltu.DM.03G032230.v6.1|Soltu.DM.03G032230	0ng/ml	35ng/ml	34.3296	524.548	279.439	-3.9339
Soltu.DM.06G033360.v6.1|Soltu.DM.06G033360	0ng/ml	35ng/ml	354.561	67.3444	210.953	2.39609
Soltu.DM.01G048760.v6.1|Soltu.DM.01G048760	0ng/ml	35ng/ml	2815.05	8873.93	5844.49	-1.65639
Soltu.DM.11G023290.v6.1|Soltu.DM.11G023290	0ng/ml	35ng/ml	3760.61	12635.6	8198.08	-1.74847
Soltu.DM.06G029230.v6.1|Soltu.DM.06G029230	0ng/ml	35ng/ml	436.227	1727.21	1081.72	-1.98526
Soltu.DM.10G023750.v6.1|Soltu.DM.10G023750	0ng/ml	35ng/ml	465.66	2324.69	1395.18	-2.31953
Soltu.DM.01G048780.v6.1|Soltu.DM.01G048780	0ng/ml	35ng/ml	752.322	10775.3	5763.83	-3.8402
Soltu.DM.11G012050.v6.1|Soltu.DM.11G012050	0ng/ml	35ng/ml	541.81	158.709	350.26	1.7714
Soltu.DM.12G023240.v6.1|Soltu.DM.12G023240	0ng/ml	35ng/ml	6485.39	15837.7	11161.6	-1.28809
Soltu.DM.01G006960.v6.1|Soltu.DM.01G006960	0ng/ml	35ng/ml	260.887	943.214	602.051	-1.85399
Soltu.DM.03G030050.v6.1|Soltu.DM.03G030050	0ng/ml	35ng/ml	149.991	669.305	409.648	-2.15822
Soltu.DM.06G025110.v6.1|Soltu.DM.06G025110	0ng/ml	35ng/ml	567.125	2020.31	1293.72	-1.83269
Soltu.DM.11G010380.v6.1|Soltu.DM.11G010380	0ng/ml	35ng/ml	392.196	1305.13	848.666	-1.73468
Soltu.DM.10G015470.v6.1|Soltu.DM.10G015470	0ng/ml	35ng/ml	468.256	2187.39	1327.82	-2.22392
Soltu.DM.01G018850.v6.1|Soltu.DM.01G018850	0ng/ml	35ng/ml	511.403	141.722	326.563	1.85136
Soltu.DM.03G021820.v6.1|Soltu.DM.03G021820	0ng/ml	35ng/ml	316.539	891.037	603.788	-1.49304
Soltu.DM.01G002670.v6.1|Soltu.DM.01G002670	0ng/ml	35ng/ml	1341.06	5499.9	3420.48	-2.03602
Soltu.DM.07G022200.v6.1|Soltu.DM.07G022200	0ng/ml	35ng/ml	5545.16	13294.7	9419.93	-1.26156
Soltu.DM.03G023740.v6.1|Soltu.DM.03G023740	0ng/ml	35ng/ml	18.5655	258.298	138.432	-3.79614
Soltu.DM.03G037430.v6.1|Soltu.DM.03G037430	0ng/ml	35ng/ml	509.53	123.36	316.445	2.04659
Soltu.DM.02G013170.v6.1|Soltu.DM.02G013170	0ng/ml	35ng/ml	2442.19	15138.4	8790.31	-2.63195
Soltu.DM.06G002800.v6.1|Soltu.DM.06G002800	0ng/ml	35ng/ml	908.605	2600.75	1754.68	-1.51728
Soltu.DM.12G030170.v6.1|Soltu.DM.12G030170	0ng/ml	35ng/ml	11.4432	120.479	65.961	-3.39764
Soltu.DM.04G022150.v6.1|Soltu.DM.04G022150	0ng/ml	35ng/ml	1198.19	4729.84	2964.01	-1.98091
Soltu.DM.03G019620.v6.1|Soltu.DM.03G019620	0ng/ml	35ng/ml	1590.48	10513.7	6052.1	-2.72472
Soltu.DM.11G002260.v6.1|Soltu.DM.11G002260	0ng/ml	35ng/ml	91.1044	588.38	339.742	-2.69045
Soltu.DM.01G028380.v6.1|Soltu.DM.01G028380	0ng/ml	35ng/ml	103.769	566.863	335.316	-2.44941
Soltu.DM.09G016790.v6.1|Soltu.DM.09G016790	0ng/ml	35ng/ml	670.881	1733.68	1202.28	-1.36964
Soltu.DM.08G019740.v6.1|Soltu.DM.08G019740	0ng/ml	35ng/ml	28.1067	431.598	229.853	-3.94024
Soltu.DM.02G017590.v6.1|Soltu.DM.02G017590	0ng/ml	35ng/ml	1252.52	2781.78	2017.15	-1.15117
Soltu.DM.05G000240.v6.1|Soltu.DM.05G000240	0ng/ml	35ng/ml	209.188	830.594	519.891	-1.98966
Soltu.DM.04G033090.v6.1|Soltu.DM.04G033090	0ng/ml	35ng/ml	23.1729	219.871	121.522	-3.24559
Soltu.DM.01G019820.v6.1|Soltu.DM.01G019820	0ng/ml	35ng/ml	161.991	1753.57	957.78	-3.43649
Soltu.DM.01G046490.v6.1|Soltu.DM.01G046490	0ng/ml	35ng/ml	589.054	1947.35	1268.2	-1.72515
Soltu.DM.02G030060.v6.1|Soltu.DM.02G030060	0ng/ml	35ng/ml	989.209	2429.51	1709.36	-1.29636
Soltu.DM.07G022220.v6.1|Soltu.DM.07G022220	0ng/ml	35ng/ml	3357.3	8473.12	5915.21	-1.33562
Soltu.DM.09G030800.v6.1|Soltu.DM.09G030800	0ng/ml	35ng/ml	130.718	454.124	292.421	-1.79657
Soltu.DM.06G013150.v6.1|Soltu.DM.06G013150	0ng/ml	35ng/ml	11712.3	28144.3	19928.3	-1.26482
Soltu.DM.11G026620.v6.1|Soltu.DM.11G026620	0ng/ml	35ng/ml	1929.71	775.797	1352.75	1.31464
Soltu.DM.11G003270.v6.1|Soltu.DM.11G003270	0ng/ml	35ng/ml	5650.67	14950	10300.3	-1.40364
Soltu.DM.03G033840.v6.1|Soltu.DM.03G033840	0ng/ml	35ng/ml	250.887	32.5589	141.723	2.94497
Soltu.DM.06G010590.v6.1|Soltu.DM.06G010590	0ng/ml	35ng/ml	239.372	953.511	596.442	-1.99398
Soltu.DM.11G007960.v6.1|Soltu.DM.11G007960	0ng/ml	35ng/ml	328.912	1160.28	744.598	-1.81894
Soltu.DM.05G019180.v6.1|Soltu.DM.05G019180	0ng/ml	35ng/ml	4149.69	14238.5	9194.12	-1.77873
Soltu.DM.04G022640.v6.1|Soltu.DM.04G022640	0ng/ml	35ng/ml	510.206	1310.14	910.173	-1.36048
Soltu.DM.08G001190.v6.1|Soltu.DM.08G001190	0ng/ml	35ng/ml	543.267	3916.6	2229.93	-2.8498
Soltu.DM.02G006310.v6.1|Soltu.DM.02G006310	0ng/ml	35ng/ml	790.346	2634.11	1712.23	-1.73672
Soltu.DM.01G021970.v6.1|Soltu.DM.01G021970	0ng/ml	35ng/ml	2558.56	5956.53	4257.55	-1.21916
Soltu.DM.11G004860.v6.1|Soltu.DM.11G004860	0ng/ml	35ng/ml	148.376	1755.32	951.851	-3.56416
Soltu.DM.02G026920.v6.1|Soltu.DM.02G026920	0ng/ml	35ng/ml	61.4854	282.632	172.059	-2.2007
Soltu.DM.01G039730.v6.1|Soltu.DM.01G039730	0ng/ml	35ng/ml	1589.91	5663.65	3626.78	-1.83285
Soltu.DM.10G021460.v6.1|Soltu.DM.10G021460	0ng/ml	35ng/ml	121.216	848.776	484.996	-2.80772
Soltu.DM.04G005970.v6.1|Soltu.DM.04G005970	0ng/ml	35ng/ml	13780.4	27563.2	20671.8	-1.00012
Soltu.DM.05G006950.v6.1|Soltu.DM.05G006950	0ng/ml	35ng/ml	1485.79	3996.26	2741.02	-1.42741
Soltu.DM.09G027250.v6.1|Soltu.DM.09G027250	0ng/ml	35ng/ml	36.9158	433.838	235.377	-3.55534
Soltu.DM.01G032300.v6.1|Soltu.DM.01G032300	0ng/ml	35ng/ml	129.488	566.457	347.973	-2.12895
Soltu.DM.04G030060.v6.1|Soltu.DM.04G030060	0ng/ml	35ng/ml	543.501	1356.65	950.073	-1.31977
Soltu.DM.03G003950.v6.1|Soltu.DM.03G003950	0ng/ml	35ng/ml	829.419	3211.43	2020.42	-1.953
Soltu.DM.02G032380.v6.1|Soltu.DM.02G032380	0ng/ml	35ng/ml	670.976	1683.38	1177.18	-1.327
Soltu.DM.07G022560.v6.1|Soltu.DM.07G022560	0ng/ml	35ng/ml	648.961	1784.78	1216.87	-1.45957
Soltu.DM.11G012170.v6.1|Soltu.DM.11G012170	0ng/ml	35ng/ml	2489.94	1079.66	1784.8	1.20549
Soltu.DM.05G020050.v6.1|Soltu.DM.05G020050	0ng/ml	35ng/ml	312.162	793.321	552.741	-1.34566
Soltu.DM.07G001250.v6.1|Soltu.DM.07G001250	0ng/ml	35ng/ml	2469.23	5016.55	3742.89	-1.02264
Soltu.DM.10G026330.v6.1|Soltu.DM.10G026330	0ng/ml	35ng/ml	2122.37	5144.84	3633.61	-1.27747
Soltu.DM.02G024830.v6.1|Soltu.DM.02G024830	0ng/ml	35ng/ml	784.409	120.675	452.542	2.70044
Soltu.DM.07G011880.v6.1|Soltu.DM.07G011880	0ng/ml	35ng/ml	1773.36	596.068	1184.71	1.57299
Soltu.DM.12G023970.v6.1|Soltu.DM.12G023970	0ng/ml	35ng/ml	53.8939	571.474	312.684	-3.40584
Soltu.DM.12G029470.v6.1|Soltu.DM.12G029470	0ng/ml	35ng/ml	109.713	495.563	302.638	-2.17512
Soltu.DM.04G030380.v6.1|Soltu.DM.04G030380	0ng/ml	35ng/ml	270.778	892.961	581.869	-1.72153
Soltu.DM.02G011840.v6.1|Soltu.DM.02G011840	0ng/ml	35ng/ml	3714.19	9449.11	6581.65	-1.34713
Soltu.DM.05G001700.v6.1|Soltu.DM.05G001700	0ng/ml	35ng/ml	96.7858	390.001	243.394	-2.01074
Soltu.DM.01G034020.v6.1|Soltu.DM.01G034020	0ng/ml	35ng/ml	12507.6	29610.8	21059.2	-1.24333
Soltu.DM.01G028280.v6.1|Soltu.DM.01G028280	0ng/ml	35ng/ml	673.649	2504.21	1588.93	-1.89431
Soltu.DM.10G019290.v6.1|Soltu.DM.10G019290	0ng/ml	35ng/ml	88.4224	496.779	292.601	-2.49005
Soltu.DM.12G029530.v6.1|Soltu.DM.12G029530	0ng/ml	35ng/ml	230.245	895.872	563.058	-1.95998
Soltu.DM.07G003550.v6.1|Soltu.DM.07G003550	0ng/ml	35ng/ml	5737.21	12366	9051.61	-1.10795
Soltu.DM.07G022530.v6.1|Soltu.DM.07G022530	0ng/ml	35ng/ml	1159.69	2687.05	1923.37	-1.21222
Soltu.DM.02G019020.v6.1|Soltu.DM.02G019020	0ng/ml	35ng/ml	235.015	1373.61	804.314	-2.54719
Soltu.DM.08G028450.v6.1|Soltu.DM.08G028450	0ng/ml	35ng/ml	337.411	1211.77	774.591	-1.84465
Soltu.DM.01G027980.v6.1|Soltu.DM.01G027980	0ng/ml	35ng/ml	57.1048	500.148	278.626	-3.13024
Soltu.DM.10G008120.v6.1|Soltu.DM.10G008120	0ng/ml	35ng/ml	1362.31	4055.67	2708.99	-1.57389
Soltu.DM.04G026490.v6.1|Soltu.DM.04G026490	0ng/ml	35ng/ml	405.819	2842.41	1624.12	-2.80829
Soltu.DM.09G002210.v6.1|Soltu.DM.09G002210	0ng/ml	35ng/ml	4249.28	9992.28	7120.78	-1.2336
Soltu.DM.07G021670.v6.1|Soltu.DM.07G021670	0ng/ml	35ng/ml	1074.59	5706.48	3390.53	-2.40888
Soltu.DM.08G011840.v6.1|Soltu.DM.08G011840	0ng/ml	35ng/ml	577.851	1391.51	984.681	-1.26779
Soltu.DM.03G030760.v6.1|Soltu.DM.03G030760	0ng/ml	35ng/ml	1403.25	4253.59	2828.42	-1.5999
Soltu.DM.05G023760.v6.1|Soltu.DM.05G023760	0ng/ml	35ng/ml	27.474	244.665	136.069	-3.15562
Soltu.DM.04G036750.v6.1|Soltu.DM.04G036750	0ng/ml	35ng/ml	1123.05	479.846	801.446	1.22682
Soltu.DM.04G034620.v6.1|Soltu.DM.04G034620	0ng/ml	35ng/ml	2377.41	5171.37	3774.39	-1.12113
Soltu.DM.12G006830.v6.1|Soltu.DM.12G006830	0ng/ml	35ng/ml	2076.36	6021.56	4048.96	-1.53611
Soltu.DM.03G004990.v6.1|Soltu.DM.03G004990	0ng/ml	35ng/ml	226.302	790.297	508.299	-1.80399
Soltu.DM.10G024040.v6.1|Soltu.DM.10G024040	0ng/ml	35ng/ml	36839.1	17960.1	27399.6	1.03644
Soltu.DM.02G025760.v6.1|Soltu.DM.02G025760	0ng/ml	35ng/ml	760.256	2928.55	1844.4	-1.94572
Soltu.DM.07G022170.v6.1|Soltu.DM.07G022170	0ng/ml	35ng/ml	18.8837	197.267	108.075	-3.38533
Soltu.DM.04G026620.v6.1|Soltu.DM.04G026620	0ng/ml	35ng/ml	178.997	6.96753	92.9823	4.68041
Soltu.DM.10G017910.v6.1|Soltu.DM.10G017910	0ng/ml	35ng/ml	429.422	2322.07	1375.75	-2.43499
Soltu.DM.01G008360.v6.1|Soltu.DM.01G008360	0ng/ml	35ng/ml	1758.64	3878.92	2818.78	-1.14117
Soltu.DM.08G029620.v6.1|Soltu.DM.08G029620	0ng/ml	35ng/ml	2413.97	1138.31	1776.14	1.08449
Soltu.DM.04G025520.v6.1|Soltu.DM.04G025520	0ng/ml	35ng/ml	500.355	1795.63	1147.99	-1.84337
Soltu.DM.02G018960.v6.1|Soltu.DM.02G018960	0ng/ml	35ng/ml	101.852	1679.99	890.922	-4.04358
Soltu.DM.05G001680.v6.1|Soltu.DM.05G001680	0ng/ml	35ng/ml	107.417	380.558	243.988	-1.82525
Soltu.DM.02G025740.v6.1|Soltu.DM.02G025740	0ng/ml	35ng/ml	1110.33	234.304	672.317	2.24445
Soltu.DM.06G026270.v6.1|Soltu.DM.06G026270	0ng/ml	35ng/ml	166.162	919.093	542.628	-2.46735
Soltu.DM.07G026340.v6.1|Soltu.DM.07G026340	0ng/ml	35ng/ml	36.6057	424.499	230.553	-3.53455
Soltu.DM.10G020130.v6.1|Soltu.DM.10G020130	0ng/ml	35ng/ml	86.8505	603.286	345.068	-2.79656
Soltu.DM.02G016540.v6.1|Soltu.DM.02G016540	0ng/ml	35ng/ml	84.1928	7.53073	45.8618	3.48146
Soltu.DM.04G038220.v6.1|Soltu.DM.04G038220	0ng/ml	35ng/ml	274.406	854.011	564.209	-1.63809
Soltu.DM.03G026960.v6.1|Soltu.DM.03G026960	0ng/ml	35ng/ml	98.3976	631.707	365.052	-2.68221
Soltu.DM.01G034180.v6.1|Soltu.DM.01G034180	0ng/ml	35ng/ml	1094.37	4067.87	2581.12	-1.8941
Soltu.DM.05G007110.v6.1|Soltu.DM.05G007110	0ng/ml	35ng/ml	438.665	1215.81	827.24	-1.4709
Soltu.DM.07G022710.v6.1|Soltu.DM.07G022710	0ng/ml	35ng/ml	1830.72	3996.44	2913.58	-1.12635
Soltu.DM.05G024860.v6.1|Soltu.DM.05G024860	0ng/ml	35ng/ml	71.7471	1074.82	573.283	-3.90478
Soltu.DM.08G015430.v6.1|Soltu.DM.08G015430	0ng/ml	35ng/ml	1344.36	598.046	971.203	1.16863
Soltu.DM.02G030070.v6.1|Soltu.DM.02G030070	0ng/ml	35ng/ml	4225.78	11112.1	7668.94	-1.39485
Soltu.DM.12G015100.v6.1|Soltu.DM.12G015100	0ng/ml	35ng/ml	5767.92	16965.1	11366.5	-1.55643
Soltu.DM.07G003530.v6.1|Soltu.DM.07G003530	0ng/ml	35ng/ml	34393.4	73707.9	54050.6	-1.09969
Soltu.DM.03G012690.v6.1|Soltu.DM.03G012690	0ng/ml	35ng/ml	54.9362	339.827	197.382	-2.62883
Soltu.DM.02G015310.v6.1|Soltu.DM.02G015310	0ng/ml	35ng/ml	2264.51	4931.7	3598.11	-1.12288
Soltu.DM.12G004950.v6.1|Soltu.DM.12G004950	0ng/ml	35ng/ml	181.878	507.677	344.777	-1.48076
Soltu.DM.04G022660.v6.1|Soltu.DM.04G022660	0ng/ml	35ng/ml	2507.56	5850.69	4179.13	-1.22229
Soltu.DM.02G026820.v6.1|Soltu.DM.02G026820	0ng/ml	35ng/ml	153.874	533.452	343.663	-1.79392
Soltu.DM.08G028350.v6.1|Soltu.DM.08G028350	0ng/ml	35ng/ml	524.941	3065.66	1795.3	-2.54591
Soltu.DM.09G017260.v6.1|Soltu.DM.09G017260	0ng/ml	35ng/ml	158.884	606.586	382.735	-1.93264
Soltu.DM.03G034270.v6.1|Soltu.DM.03G034270	0ng/ml	35ng/ml	955.612	415.592	685.602	1.20123
Soltu.DM.02G016830.v6.1|Soltu.DM.02G016830	0ng/ml	35ng/ml	1166.77	2663.88	1915.32	-1.19095
Soltu.DM.04G030530.v6.1|Soltu.DM.04G030530	0ng/ml	35ng/ml	1480.25	3316.07	2398.16	-1.16368
Soltu.DM.03G025830.v6.1|Soltu.DM.03G025830	0ng/ml	35ng/ml	1217.2	421.236	819.217	1.53072
Soltu.DM.08G024160.v6.1|Soltu.DM.08G024160	0ng/ml	35ng/ml	732.786	3325.1	2028.94	-2.18185
Soltu.DM.12G024720.v6.1|Soltu.DM.12G024720	0ng/ml	35ng/ml	486.369	1892.07	1189.22	-1.95978
Soltu.DM.03G026940.v6.1|Soltu.DM.03G026940	0ng/ml	35ng/ml	527.728	1568.5	1048.11	-1.57168
Soltu.DM.07G027450.v6.1|Soltu.DM.07G027450	0ng/ml	35ng/ml	1211.09	2478.23	1844.66	-1.03304
Soltu.DM.11G015550.v6.1|Soltu.DM.11G015550	0ng/ml	35ng/ml	536.477	79.9176	308.197	2.74719
Soltu.DM.01G028460.v6.1|Soltu.DM.01G028460	0ng/ml	35ng/ml	249.631	1749.42	999.524	-2.8089
Soltu.DM.09G001400.v6.1|Soltu.DM.09G001400	0ng/ml	35ng/ml	224.798	583.05	403.924	-1.37495
Soltu.DM.01G036110.v6.1|Soltu.DM.01G036110	0ng/ml	35ng/ml	3183.94	8549.66	5866.8	-1.42503
Soltu.DM.09G020190.v6.1|Soltu.DM.09G020190	0ng/ml	35ng/ml	729.892	246.602	488.247	1.56549
Soltu.DM.09G019390.v6.1|Soltu.DM.09G019390	0ng/ml	35ng/ml	968.656	3184.2	2076.43	-1.71684
Soltu.DM.08G024150.v6.1|Soltu.DM.08G024150	0ng/ml	35ng/ml	768.913	4921.38	2845.15	-2.67813
Soltu.DM.08G025920.v6.1|Soltu.DM.08G025920	0ng/ml	35ng/ml	435.877	1215.55	825.714	-1.47971
Soltu.DM.04G002550.v6.1|Soltu.DM.04G002550	0ng/ml	35ng/ml	153.497	481.26	317.378	-1.64889
Soltu.DM.10G027330.v6.1|Soltu.DM.10G027330	0ng/ml	35ng/ml	698.784	1451.76	1075.27	-1.05486
Soltu.DM.04G027810.v6.1|Soltu.DM.04G027810	0ng/ml	35ng/ml	1000.91	405.573	703.243	1.3034
Soltu.DM.02G017570.v6.1|Soltu.DM.02G017570	0ng/ml	35ng/ml	1939.91	854.981	1397.44	1.18207
Soltu.DM.06G029380.v6.1|Soltu.DM.06G029380	0ng/ml	35ng/ml	446.485	1001.79	724.135	-1.16585
Soltu.DM.07G020310.v6.1|Soltu.DM.07G020310	0ng/ml	35ng/ml	439.963	1137.42	788.689	-1.37047
Soltu.DM.03G026970.v6.1|Soltu.DM.03G026970	0ng/ml	35ng/ml	1050.73	4205.26	2627.99	-2.00076
Soltu.DM.05G001690.v6.1|Soltu.DM.05G001690	0ng/ml	35ng/ml	6.93516	70.6187	38.7769	-3.34816
Soltu.DM.02G024670.v6.1|Soltu.DM.02G024670	0ng/ml	35ng/ml	1176.5	192.512	684.508	2.61158
Soltu.DM.04G030230.v6.1|Soltu.DM.04G030230	0ng/ml	35ng/ml	991.92	2477.7	1734.81	-1.32066
Soltu.DM.07G013940.v6.1|Soltu.DM.07G013940	0ng/ml	35ng/ml	99.599	662.76	381.18	-2.73425
Soltu.DM.11G003380.v6.1|Soltu.DM.11G003380	0ng/ml	35ng/ml	11187.1	4529.49	7858.31	1.3044
Soltu.DM.05G021100.v6.1|Soltu.DM.05G021100	0ng/ml	35ng/ml	39.013	689.439	364.226	-4.14272
Soltu.DM.11G017830.v6.1|Soltu.DM.11G017830	0ng/ml	35ng/ml	930.934	2117.13	1524.03	-1.18544
Soltu.DM.07G026560.v6.1|Soltu.DM.07G026560	0ng/ml	35ng/ml	71.8863	788.125	430.006	-3.45441
Soltu.DM.01G030750.v6.1|Soltu.DM.01G030750	0ng/ml	35ng/ml	163.095	2092.43	1127.76	-3.68117
Soltu.DM.04G037080.v6.1|Soltu.DM.04G037080	0ng/ml	35ng/ml	342.242	838.911	590.576	-1.29362
Soltu.DM.09G003500.v6.1|Soltu.DM.09G003500	0ng/ml	35ng/ml	19.5083	154.452	86.9804	-2.98647
Soltu.DM.06G024980.v6.1|Soltu.DM.06G024980	0ng/ml	35ng/ml	90.4915	561.821	326.156	-2.63389
Soltu.DM.03G028360.v6.1|Soltu.DM.03G028360	0ng/ml	35ng/ml	2076.78	6601.68	4339.23	-1.66851
Soltu.DM.07G005000.v6.1|Soltu.DM.07G005000	0ng/ml	35ng/ml	1153.67	501.206	827.437	1.20266
Soltu.DM.04G034820.v6.1|Soltu.DM.04G034820	0ng/ml	35ng/ml	56.4124	260.459	158.436	-2.20679
Soltu.DM.04G007470.v6.1|Soltu.DM.04G007470	0ng/ml	35ng/ml	2436.75	10186.9	6311.8	-2.06366
Soltu.DM.10G004220.v6.1|Soltu.DM.10G004220	0ng/ml	35ng/ml	1112.85	3361.42	2237.13	-1.59478
Soltu.DM.09G000820.v6.1|Soltu.DM.09G000820	0ng/ml	35ng/ml	70.9435	871.802	471.373	-3.61887
Soltu.DM.01G024100.v6.1|Soltu.DM.01G024100	0ng/ml	35ng/ml	22.9262	190.05	106.488	-3.05199
Soltu.DM.03G027000.v6.1|Soltu.DM.03G027000	0ng/ml	35ng/ml	36.9917	802.48	419.736	-4.43851
Soltu.DM.02G029530.v6.1|Soltu.DM.02G029530	0ng/ml	35ng/ml	3021.54	9919.92	6470.73	-1.71505
Soltu.DM.06G024270.v6.1|Soltu.DM.06G024270	0ng/ml	35ng/ml	3849.25	8178.03	6013.64	-1.08715
Soltu.DM.02G030930.v6.1|Soltu.DM.02G030930	0ng/ml	35ng/ml	60.4549	238.744	149.6	-1.98152
Soltu.DM.02G017330.v6.1|Soltu.DM.02G017330	0ng/ml	35ng/ml	6898.62	2553.99	4726.31	1.43353
Soltu.DM.09G001410.v6.1|Soltu.DM.09G001410	0ng/ml	35ng/ml	287.425	738.039	512.732	-1.3606
Soltu.DM.10G005300.v6.1|Soltu.DM.10G005300	0ng/ml	35ng/ml	334.324	112.765	223.544	1.56778
Soltu.DM.05G014610.v6.1|Soltu.DM.05G014610	0ng/ml	35ng/ml	68.727	251.906	160.317	-1.87386
Soltu.DM.07G000950.v6.1|Soltu.DM.07G000950	0ng/ml	35ng/ml	470.111	1066.21	768.16	-1.18137
Soltu.DM.01G007170.v6.1|Soltu.DM.01G007170	0ng/ml	35ng/ml	1127.41	7360.88	4244.14	-2.70686
Soltu.DM.01G038120.v6.1|Soltu.DM.01G038120	0ng/ml	35ng/ml	924.529	1942.97	1433.75	-1.07152
Soltu.DM.10G026390.v6.1|Soltu.DM.10G026390	0ng/ml	35ng/ml	850.55	333.827	592.189	1.34915
Soltu.DM.01G041270.v6.1|Soltu.DM.01G041270	0ng/ml	35ng/ml	2769.25	5705.54	4237.39	-1.04289
Soltu.DM.03G028350.v6.1|Soltu.DM.03G028350	0ng/ml	35ng/ml	320.215	720.541	520.378	-1.17
Soltu.DM.10G020790.v6.1|Soltu.DM.10G020790	0ng/ml	35ng/ml	2903.66	7768.03	5335.85	-1.41965
Soltu.DM.03G031760.v6.1|Soltu.DM.03G031760	0ng/ml	35ng/ml	800.811	365.09	582.95	1.13323
Soltu.DM.01G019850.v6.1|Soltu.DM.01G019850	0ng/ml	35ng/ml	645.354	4170	2407.68	-2.69195
Soltu.DM.10G018290.v6.1|Soltu.DM.10G018290	0ng/ml	35ng/ml	8525.1	17706.3	13115.7	-1.05448
Soltu.DM.02G014860.v6.1|Soltu.DM.02G014860	0ng/ml	35ng/ml	1792.31	888.392	1340.35	1.01259
Soltu.DM.04G027660.v6.1|Soltu.DM.04G027660	0ng/ml	35ng/ml	330.993	1040.47	685.734	-1.65253
Soltu.DM.01G019360.v6.1|Soltu.DM.01G019360	0ng/ml	35ng/ml	2938.5	7496.52	5217.51	-1.35112
Soltu.DM.04G031630.v6.1|Soltu.DM.04G031630	0ng/ml	35ng/ml	321.122	102.353	211.737	1.64946
Soltu.DM.01G044770.v6.1|Soltu.DM.01G044770	0ng/ml	35ng/ml	149.068	1159.18	654.123	-2.95916
Soltu.DM.04G013790.v6.1|Soltu.DM.04G013790	0ng/ml	35ng/ml	246.965	1427.83	837.399	-2.53132
Soltu.DM.03G033180.v6.1|Soltu.DM.03G033180	0ng/ml	35ng/ml	1382.07	3014.63	2198.35	-1.12522
Soltu.DM.09G024150.v6.1|Soltu.DM.09G024150	0ng/ml	35ng/ml	20137.7	45635.5	32886.6	-1.18026
Soltu.DM.11G002350.v6.1|Soltu.DM.11G002350	0ng/ml	35ng/ml	463.081	1967.56	1215.32	-2.08698
Soltu.DM.09G031340.v6.1|Soltu.DM.09G031340	0ng/ml	35ng/ml	106.363	991.155	548.759	-3.21995
Soltu.DM.05G020920.v6.1|Soltu.DM.05G020920	0ng/ml	35ng/ml	524.506	1183.6	854.051	-1.17419
Soltu.DM.01G039580.v6.1|Soltu.DM.01G039580	0ng/ml	35ng/ml	4313.18	8815.31	6564.25	-1.03126
Soltu.DM.12G029560.v6.1|Soltu.DM.12G029560	0ng/ml	35ng/ml	26.5908	167.89	97.2404	-2.65765
Soltu.DM.07G014090.v6.1|Soltu.DM.07G014090	0ng/ml	35ng/ml	14722.2	30131.6	22426.9	-1.03329
Soltu.DM.02G028780.v6.1|Soltu.DM.02G028780	0ng/ml	35ng/ml	5136.01	1412.1	3274.06	1.86284
Soltu.DM.01G051550.v6.1|Soltu.DM.01G051550	0ng/ml	35ng/ml	73.5415	455.932	264.737	-2.63195
Soltu.DM.09G005870.v6.1|Soltu.DM.09G005870	0ng/ml	35ng/ml	3768.46	836.987	2302.72	2.17073
Soltu.DM.02G027850.v6.1|Soltu.DM.02G027850	0ng/ml	35ng/ml	202.898	624.109	413.503	-1.62133
Soltu.DM.04G020660.v6.1|Soltu.DM.04G020660	0ng/ml	35ng/ml	130.933	942.787	536.86	-2.84793
Soltu.DM.07G022000.v6.1|Soltu.DM.07G022000	0ng/ml	35ng/ml	440.158	1210.08	825.119	-1.45903
Soltu.DM.01G008550.v6.1|Soltu.DM.01G008550	0ng/ml	35ng/ml	517.197	1671.47	1094.34	-1.69233
Soltu.DM.01G047180.v6.1|Soltu.DM.01G047180	0ng/ml	35ng/ml	41.2928	334.065	187.679	-3.01561
Soltu.DM.02G019090.v6.1|Soltu.DM.02G019090	0ng/ml	35ng/ml	526.539	1378.94	952.739	-1.38894
Soltu.DM.01G028410.v6.1|Soltu.DM.01G028410	0ng/ml	35ng/ml	103.113	548.711	325.912	-2.41142
Soltu.DM.07G012010.v6.1|Soltu.DM.07G012010	0ng/ml	35ng/ml	2793.43	10546.9	6670.16	-1.9167
Soltu.DM.11G023040.v6.1|Soltu.DM.11G023040	0ng/ml	35ng/ml	6618.99	2663.34	4641.17	1.31339
Soltu.DM.05G012130.v6.1|Soltu.DM.05G012130	0ng/ml	35ng/ml	4084.61	8353.63	6219.12	-1.03223
Soltu.DM.02G010630.v6.1|Soltu.DM.02G010630	0ng/ml	35ng/ml	16.2378	116.052	66.145	-2.83608
Soltu.DM.06G014010.v6.1|Soltu.DM.06G014010	0ng/ml	35ng/ml	246.555	1375.43	810.994	-2.47971
Soltu.DM.08G030020.v6.1|Soltu.DM.08G030020	0ng/ml	35ng/ml	3877.79	9611.96	6744.87	-1.30957
Soltu.DM.03G016600.v6.1|Soltu.DM.03G016600	0ng/ml	35ng/ml	105.285	334.666	219.975	-1.66837
Soltu.DM.06G021110.v6.1|Soltu.DM.06G021110	0ng/ml	35ng/ml	13.9897	100.192	57.0906	-2.84216
Soltu.DM.01G046480.v6.1|Soltu.DM.01G046480	0ng/ml	35ng/ml	30.6731	156.561	93.6171	-2.35141
Soltu.DM.09G022100.v6.1|Soltu.DM.09G022100	0ng/ml	35ng/ml	1415.27	5483.8	3449.54	-1.95408
Soltu.DM.08G024750.v6.1|Soltu.DM.08G024750	0ng/ml	35ng/ml	11946.1	24924.2	18435.2	-1.06102
Soltu.DM.05G002970.v6.1|Soltu.DM.05G002970	0ng/ml	35ng/ml	907.233	200.763	553.998	2.176
Soltu.DM.10G006000.v6.1|Soltu.DM.10G006000	0ng/ml	35ng/ml	461.555	1650.42	1055.99	-1.83833
Soltu.DM.02G001220.v6.1|Soltu.DM.02G001220	0ng/ml	35ng/ml	410.738	990.745	700.742	-1.27023
Soltu.DM.08G004020.v6.1|Soltu.DM.08G004020	0ng/ml	35ng/ml	1069.14	2176.32	1622.73	-1.02539
Soltu.DM.03G015050.v6.1|Soltu.DM.03G015050	0ng/ml	35ng/ml	228.236	992.476	610.356	-2.12046
Soltu.DM.04G033440.v6.1|Soltu.DM.04G033440	0ng/ml	35ng/ml	259.55	696.876	478.213	-1.42469
Soltu.DM.10G010160.v6.1|Soltu.DM.10G010160	0ng/ml	35ng/ml	139.79	532.353	336.071	-1.92879
Soltu.DM.07G000840.v6.1|Soltu.DM.07G000840	0ng/ml	35ng/ml	475.625	194.843	335.234	1.28755
Soltu.DM.03G029540.v6.1|Soltu.DM.03G029540	0ng/ml	35ng/ml	425.543	886.453	655.998	-1.05881
Soltu.DM.03G029180.v6.1|Soltu.DM.03G029180	0ng/ml	35ng/ml	414.765	1225.65	820.209	-1.56319
Soltu.DM.04G022650.v6.1|Soltu.DM.04G022650	0ng/ml	35ng/ml	1289.78	2857.71	2073.75	-1.14767
Soltu.DM.07G003110.v6.1|Soltu.DM.07G003110	0ng/ml	35ng/ml	1284.42	511.776	898.098	1.3276
Soltu.DM.09G023380.v6.1|Soltu.DM.09G023380	0ng/ml	35ng/ml	1243.63	4366.18	2804.9	-1.81177
Soltu.DM.06G024340.v6.1|Soltu.DM.06G024340	0ng/ml	35ng/ml	554.828	230.86	392.844	1.26493
Soltu.DM.02G023690.v6.1|Soltu.DM.02G023690	0ng/ml	35ng/ml	61.5686	602.996	332.282	-3.29253
Soltu.DM.05G021350.v6.1|Soltu.DM.05G021350	0ng/ml	35ng/ml	297.153	1170.33	733.743	-1.97764
Soltu.DM.08G000230.v6.1|Soltu.DM.08G000230	0ng/ml	35ng/ml	308.724	101.527	205.126	1.60416
Soltu.DM.05G014560.v6.1|Soltu.DM.05G014560	0ng/ml	35ng/ml	89.7196	502.754	296.237	-2.48611
Soltu.DM.09G005880.v6.1|Soltu.DM.09G005880	0ng/ml	35ng/ml	1432.12	291.551	861.836	2.2964
Soltu.DM.02G019670.v6.1|Soltu.DM.02G019670	0ng/ml	35ng/ml	144.139	592.258	368.198	-2.03846
Soltu.DM.09G005860.v6.1|Soltu.DM.09G005860	0ng/ml	35ng/ml	4144.59	811.396	2477.99	2.35278
Soltu.DM.05G014640.v6.1|Soltu.DM.05G014640	0ng/ml	35ng/ml	402.368	1591.48	996.924	-1.98366
Soltu.DM.01G005320.v6.1|Soltu.DM.01G005320	0ng/ml	35ng/ml	56.3527	302.462	179.407	-2.42397
Soltu.DM.02G020430.v6.1|Soltu.DM.02G020430	0ng/ml	35ng/ml	6052.72	15200.9	10626.8	-1.32849
Soltu.DM.09G001000.v6.1|Soltu.DM.09G001000	0ng/ml	35ng/ml	151.257	708.495	429.876	-2.22775
Soltu.DM.08G002080.v6.1|Soltu.DM.08G002080	0ng/ml	35ng/ml	359.021	762.399	560.71	-1.08639
Soltu.DM.10G002050.v6.1|Soltu.DM.10G002050	0ng/ml	35ng/ml	288.575	770.638	529.607	-1.41717
Soltu.DM.12G026210.v6.1|Soltu.DM.12G026210	0ng/ml	35ng/ml	354.207	773.609	563.908	-1.12701
Soltu.DM.01G035630.v6.1|Soltu.DM.01G035630	0ng/ml	35ng/ml	1654.46	261.481	957.969	2.66167
Soltu.DM.05G005190.v6.1|Soltu.DM.05G005190	0ng/ml	35ng/ml	1273.45	474.763	874.106	1.42338
Soltu.DM.08G000040.v6.1|Soltu.DM.08G000040	0ng/ml	35ng/ml	70.4934	307.137	188.815	-2.12392
Soltu.DM.03G005050.v6.1|Soltu.DM.03G005050	0ng/ml	35ng/ml	111.584	12.2064	61.895	3.19406
Soltu.DM.05G022370.v6.1|Soltu.DM.05G022370	0ng/ml	35ng/ml	361.529	1839.59	1100.56	-2.34709
Soltu.DM.06G011100.v6.1|Soltu.DM.06G011100	0ng/ml	35ng/ml	888.039	2209.61	1548.83	-1.31509
Soltu.DM.10G019760.v6.1|Soltu.DM.10G019760	0ng/ml	35ng/ml	119.028	494.738	306.883	-2.05536
Soltu.DM.05G001850.v6.1|Soltu.DM.05G001850	0ng/ml	35ng/ml	275.597	80.0222	177.809	1.78409
Soltu.DM.01G005270.v6.1|Soltu.DM.01G005270	0ng/ml	35ng/ml	218.611	903.967	561.289	-2.04772
Soltu.DM.12G029460.v6.1|Soltu.DM.12G029460	0ng/ml	35ng/ml	50.8937	236.505	143.699	-2.216
Soltu.DM.04G022680.v6.1|Soltu.DM.04G022680	0ng/ml	35ng/ml	380.304	770.912	575.608	-1.01941
Soltu.DM.02G013290.v6.1|Soltu.DM.02G013290	0ng/ml	35ng/ml	126.914	533.712	330.313	-2.07233
Soltu.DM.06G010410.v6.1|Soltu.DM.06G010410	0ng/ml	35ng/ml	300.735	910.056	605.395	-1.59734
Soltu.DM.01G039930.v6.1|Soltu.DM.01G039930	0ng/ml	35ng/ml	2851.08	6443.56	4647.32	-1.17635
Soltu.DM.03G006190.v6.1|Soltu.DM.03G006190	0ng/ml	35ng/ml	63.0691	285.945	174.507	-2.18049
Soltu.DM.05G023750.v6.1|Soltu.DM.05G023750	0ng/ml	35ng/ml	27390.7	59249.6	43320.2	-1.11312
Soltu.DM.08G014110.v6.1|Soltu.DM.08G014110	0ng/ml	35ng/ml	1362.14	665.036	1013.59	1.03431
Soltu.DM.02G033770.v6.1|Soltu.DM.02G033770	0ng/ml	35ng/ml	162.147	678.213	420.18	-2.06407
Soltu.DM.10G010390.v6.1|Soltu.DM.10G010390	0ng/ml	35ng/ml	18.0602	139.273	78.6664	-2.94521
Soltu.DM.11G017990.v6.1|Soltu.DM.11G017990	0ng/ml	35ng/ml	224.026	538.637	381.332	-1.26576
Soltu.DM.03G000090.v6.1|Soltu.DM.03G000090	0ng/ml	35ng/ml	36.4702	228.202	132.336	-2.64612
Soltu.DM.02G032550.v6.1|Soltu.DM.02G032550	0ng/ml	35ng/ml	1110.74	2854.12	1982.43	-1.36154
Soltu.DM.01G028330.v6.1|Soltu.DM.01G028330	0ng/ml	35ng/ml	194.937	879.738	537.337	-2.174
Soltu.DM.03G037420.v6.1|Soltu.DM.03G037420	0ng/ml	35ng/ml	438.953	932.488	685.72	-1.08699
Soltu.DM.12G007640.v6.1|Soltu.DM.12G007640	0ng/ml	35ng/ml	171.899	44.2938	108.097	1.95636
Soltu.DM.11G010290.v6.1|Soltu.DM.11G010290	0ng/ml	35ng/ml	42.0964	157.177	99.6365	-1.90054
Soltu.DM.05G001350.v6.1|Soltu.DM.05G001350	0ng/ml	35ng/ml	2176.01	987.233	1581.62	1.14022
Soltu.DM.06G031080.v6.1|Soltu.DM.06G031080	0ng/ml	35ng/ml	2101.57	4708.99	3405.28	-1.16399
Soltu.DM.10G010450.v6.1|Soltu.DM.10G010450	0ng/ml	35ng/ml	2072.92	4840.06	3456.49	-1.22333
Soltu.DM.01G046190.v6.1|Soltu.DM.01G046190	0ng/ml	35ng/ml	179.865	38.0336	108.949	2.2423
Soltu.DM.03G011430.v6.1|Soltu.DM.03G011430	0ng/ml	35ng/ml	614.077	1546.06	1080.07	-1.33222
Soltu.DM.07G016130.v6.1|Soltu.DM.07G016130	0ng/ml	35ng/ml	119.744	569.901	344.823	-2.25028
Soltu.DM.07G001210.v6.1|Soltu.DM.07G001210	0ng/ml	35ng/ml	149.717	443.776	296.747	-1.56735
Soltu.DM.11G002460.v6.1|Soltu.DM.11G002460	0ng/ml	35ng/ml	1323.68	3460.2	2391.94	-1.38624
Soltu.DM.08G005990.v6.1|Soltu.DM.08G005990	0ng/ml	35ng/ml	550.313	225.699	388.006	1.2857
Soltu.DM.01G031680.v6.1|Soltu.DM.01G031680	0ng/ml	35ng/ml	198.406	63.9785	131.192	1.63264
Soltu.DM.10G003650.v6.1|Soltu.DM.10G003650	0ng/ml	35ng/ml	139.085	543.432	341.259	-1.96648
Soltu.DM.08G027970.v6.1|Soltu.DM.08G027970	0ng/ml	35ng/ml	1734.08	4361.73	3047.91	-1.33069
Soltu.DM.09G003520.v6.1|Soltu.DM.09G003520	0ng/ml	35ng/ml	534.656	1085.54	810.098	-1.0218
Soltu.DM.02G026190.v6.1|Soltu.DM.02G026190	0ng/ml	35ng/ml	270.822	1462.36	866.59	-2.43278
Soltu.DM.11G026630.v6.1|Soltu.DM.11G026630	0ng/ml	35ng/ml	203.662	40.5744	122.118	2.32793
Soltu.DM.04G030020.v6.1|Soltu.DM.04G030020	0ng/ml	35ng/ml	537.929	3544.72	2041.32	-2.72012
Soltu.DM.04G005640.v6.1|Soltu.DM.04G005640	0ng/ml	35ng/ml	917.478	449.225	683.351	1.03015
Soltu.DM.07G028450.v6.1|Soltu.DM.07G028450	0ng/ml	35ng/ml	151.587	548.802	350.195	-1.85573
Soltu.DM.07G016120.v6.1|Soltu.DM.07G016120	0ng/ml	35ng/ml	54.6062	340.115	197.361	-2.63803
Soltu.DM.03G022650.v6.1|Soltu.DM.03G022650	0ng/ml	35ng/ml	203.945	485.412	344.678	-1.25111
Soltu.DM.06G031490.v6.1|Soltu.DM.06G031490	0ng/ml	35ng/ml	1067.35	2183.9	1625.63	-1.03287
Soltu.DM.01G000860.v6.1|Soltu.DM.01G000860	0ng/ml	35ng/ml	385.233	1871.64	1128.44	-2.28059
Soltu.DM.07G027820.v6.1|Soltu.DM.07G027820	0ng/ml	35ng/ml	159.182	555.272	357.227	-1.8025
Soltu.DM.09G024140.v6.1|Soltu.DM.09G024140	0ng/ml	35ng/ml	976.495	2062.86	1519.68	-1.07888
Soltu.DM.08G012570.v6.1|Soltu.DM.08G012570	0ng/ml	35ng/ml	287.357	721.234	504.296	-1.32783
Soltu.DM.06G023440.v6.1|Soltu.DM.06G023440	0ng/ml	35ng/ml	114.934	20.2872	67.6104	2.50318
Soltu.DM.07G013810.v6.1|Soltu.DM.07G013810	0ng/ml	35ng/ml	3517.5	980.804	2249.15	1.84253
Soltu.DM.12G008540.v6.1|Soltu.DM.12G008540	0ng/ml	35ng/ml	1092.44	374.52	733.478	1.5445
Soltu.DM.11G003440.v6.1|Soltu.DM.11G003440	0ng/ml	35ng/ml	39.3312	240.107	139.719	-2.6093
Soltu.DM.01G034200.v6.1|Soltu.DM.01G034200	0ng/ml	35ng/ml	799.552	1802.27	1300.91	-1.17266
Soltu.DM.01G047700.v6.1|Soltu.DM.01G047700	0ng/ml	35ng/ml	167.24	34.8641	101.052	2.26257
Soltu.DM.12G026290.v6.1|Soltu.DM.12G026290	0ng/ml	35ng/ml	166.858	421.066	293.962	-1.33529
Soltu.DM.02G015110.v6.1|Soltu.DM.02G015110	0ng/ml	35ng/ml	372.094	1156.79	764.441	-1.63656
Soltu.DM.11G025170.v6.1|Soltu.DM.11G025170	0ng/ml	35ng/ml	497.677	183.043	340.36	1.44327
Soltu.DM.03G021750.v6.1|Soltu.DM.03G021750	0ng/ml	35ng/ml	144.167	847.703	495.935	-2.55558
Soltu.DM.01G008310.v6.1|Soltu.DM.01G008310	0ng/ml	35ng/ml	2910.59	919.982	1915.28	1.66166
Soltu.DM.03G018440.v6.1|Soltu.DM.03G018440	0ng/ml	35ng/ml	672.632	2318.17	1495.4	-1.78521
Soltu.DM.07G019840.v6.1|Soltu.DM.07G019840	0ng/ml	35ng/ml	198.768	482.622	340.695	-1.27954
Soltu.DM.03G033680.v6.1|Soltu.DM.03G033680	0ng/ml	35ng/ml	102.392	410.486	256.439	-2.00308
Soltu.DM.12G006740.v6.1|Soltu.DM.12G006740	0ng/ml	35ng/ml	148.718	42.3817	95.5499	1.81126
Soltu.DM.08G028230.v6.1|Soltu.DM.08G028230	0ng/ml	35ng/ml	2160.18	4866.04	3513.11	-1.17156
Soltu.DM.01G006200.v6.1|Soltu.DM.01G006200	0ng/ml	35ng/ml	297.46	613.251	455.355	-1.04387
Soltu.DM.04G020680.v6.1|Soltu.DM.04G020680	0ng/ml	35ng/ml	248.552	1644.3	946.427	-2.7258
Soltu.DM.01G024190.v6.1|Soltu.DM.01G024190	0ng/ml	35ng/ml	1684.65	6009.98	3847.31	-1.83494
Soltu.DM.01G002820.v6.1|Soltu.DM.01G002820	0ng/ml	35ng/ml	489.687	1390.99	940.339	-1.50611
Soltu.DM.11G000670.v6.1|Soltu.DM.11G000670	0ng/ml	35ng/ml	806.063	2250.47	1528.26	-1.48124
Soltu.DM.01G028040.v6.1|Soltu.DM.01G028040	0ng/ml	35ng/ml	1088.83	3564.36	2326.59	-1.71081
Soltu.DM.01G024580.v6.1|Soltu.DM.01G024580	0ng/ml	35ng/ml	33.3588	145.598	89.4786	-2.12664
Soltu.DM.08G006570.v6.1|Soltu.DM.08G006570	0ng/ml	35ng/ml	511.141	1660.92	1086.03	-1.70016
Soltu.DM.06G031850.v6.1|Soltu.DM.06G031850	0ng/ml	35ng/ml	459.523	1048.21	753.868	-1.18977
Soltu.DM.04G012990.v6.1|Soltu.DM.04G012990	0ng/ml	35ng/ml	55.7877	182.388	119.088	-1.70858
Soltu.DM.07G012020.v6.1|Soltu.DM.07G012020	0ng/ml	35ng/ml	2573.87	7498.39	5036.13	-1.54264
Soltu.DM.12G001410.v6.1|Soltu.DM.12G001410	0ng/ml	35ng/ml	124.308	408.835	266.571	-1.71752
Soltu.DM.12G025910.v6.1|Soltu.DM.12G025910	0ng/ml	35ng/ml	834.089	3783.63	2308.86	-2.1815
Soltu.DM.05G001330.v6.1|Soltu.DM.05G001330	0ng/ml	35ng/ml	353.587	130.576	242.082	1.43731
Soltu.DM.10G025490.v6.1|Soltu.DM.10G025490	0ng/ml	35ng/ml	815.986	1649.54	1232.76	-1.01539
Soltu.DM.11G026570.v6.1|Soltu.DM.11G026570	0ng/ml	35ng/ml	185.507	519.266	352.386	-1.48516
Soltu.DM.06G030420.v6.1|Soltu.DM.06G030420	0ng/ml	35ng/ml	14.8014	79.1448	46.9731	-2.41803
Soltu.DM.02G032330.v6.1|Soltu.DM.02G032330	0ng/ml	35ng/ml	95.0511	262.973	179.012	-1.46821
Soltu.DM.04G034770.v6.1|Soltu.DM.04G034770	0ng/ml	35ng/ml	870.887	1838.76	1354.82	-1.07814
Soltu.DM.04G007460.v6.1|Soltu.DM.04G007460	0ng/ml	35ng/ml	360.715	1641.44	1001.08	-2.18616
Soltu.DM.08G018030.v6.1|Soltu.DM.08G018030	0ng/ml	35ng/ml	468.883	2069.56	1269.22	-2.14194
Soltu.DM.04G022610.v6.1|Soltu.DM.04G022610	0ng/ml	35ng/ml	678.087	1459.05	1068.57	-1.10536
Soltu.DM.06G003070.v6.1|Soltu.DM.06G003070	0ng/ml	35ng/ml	1795.58	489.301	1142.44	1.87556
Soltu.DM.04G003480.v6.1|Soltu.DM.04G003480	0ng/ml	35ng/ml	1220.03	2717.19	1968.61	-1.1552
Soltu.DM.04G020720.v6.1|Soltu.DM.04G020720	0ng/ml	35ng/ml	2157.59	11191.9	6674.74	-2.37496
Soltu.DM.09G007290.v6.1|Soltu.DM.09G007290	0ng/ml	35ng/ml	1395.23	4723.12	3059.17	-1.75925
Soltu.DM.04G033410.v6.1|Soltu.DM.04G033410	0ng/ml	35ng/ml	1589.73	4902.29	3246.01	-1.62465
Soltu.DM.02G024600.v6.1|Soltu.DM.02G024600	0ng/ml	35ng/ml	465.301	1259.02	862.163	-1.43595
Soltu.DM.01G039060.v6.1|Soltu.DM.01G039060	0ng/ml	35ng/ml	1396.97	697.529	1047.25	1.00193
Soltu.DM.12G001140.v6.1|Soltu.DM.12G001140	0ng/ml	35ng/ml	313.662	970.944	642.303	-1.63004
Soltu.DM.10G016190.v6.1|Soltu.DM.10G016190	0ng/ml	35ng/ml	1111.44	2341.16	1726.3	-1.07474
Soltu.DM.09G010330.v6.1|Soltu.DM.09G010330	0ng/ml	35ng/ml	609.133	2637.3	1623.22	-2.11419
Soltu.DM.06G004140.v6.1|Soltu.DM.06G004140	0ng/ml	35ng/ml	411.312	1401.98	906.646	-1.76911
Soltu.DM.12G025930.v6.1|Soltu.DM.12G025930	0ng/ml	35ng/ml	383.715	134.663	259.189	1.5106
Soltu.DM.08G014560.v6.1|Soltu.DM.08G014560	0ng/ml	35ng/ml	69.9763	199.676	134.826	-1.51296
Soltu.DM.02G004130.v6.1|Soltu.DM.02G004130	0ng/ml	35ng/ml	2282.14	6688.55	4485.34	-1.55127
Soltu.DM.08G012240.v6.1|Soltu.DM.08G012240	0ng/ml	35ng/ml	111.198	24.6877	67.9427	2.17139
Soltu.DM.09G024740.v6.1|Soltu.DM.09G024740	0ng/ml	35ng/ml	226.779	85.117	155.948	1.41367
Soltu.DM.08G021780.v6.1|Soltu.DM.08G021780	0ng/ml	35ng/ml	884.015	2008.52	1446.27	-1.18406
Soltu.DM.05G008560.v6.1|Soltu.DM.05G008560	0ng/ml	35ng/ml	63710.2	136832	100271	-1.10281
Soltu.DM.02G014490.v6.1|Soltu.DM.02G014490	0ng/ml	35ng/ml	98.2105	297.208	197.709	-1.5974
Soltu.DM.07G001220.v6.1|Soltu.DM.07G001220	0ng/ml	35ng/ml	208.827	66.7945	137.811	1.64488
Soltu.DM.08G024050.v6.1|Soltu.DM.08G024050	0ng/ml	35ng/ml	121.833	419.245	270.539	-1.78317
Soltu.DM.07G019030.v6.1|Soltu.DM.07G019030	0ng/ml	35ng/ml	179.913	501.494	340.704	-1.47865
Soltu.DM.09G030320.v6.1|Soltu.DM.09G030320	0ng/ml	35ng/ml	105.989	262.279	184.134	-1.30719
Soltu.DM.01G023430.v6.1|Soltu.DM.01G023430	0ng/ml	35ng/ml	98.9463	296.057	197.502	-1.58135
Soltu.DM.02G019620.v6.1|Soltu.DM.02G019620	0ng/ml	35ng/ml	234.657	776.664	505.661	-1.72672
Soltu.DM.03G025590.v6.1|Soltu.DM.03G025590	0ng/ml	35ng/ml	5341.29	20039.7	12690.5	-1.90759
Soltu.DM.02G028370.v6.1|Soltu.DM.02G028370	0ng/ml	35ng/ml	386.436	173.744	280.09	1.15321
Soltu.DM.11G002990.v6.1|Soltu.DM.11G002990	0ng/ml	35ng/ml	344.092	117.257	230.674	1.55286
Soltu.DM.10G026000.v6.1|Soltu.DM.10G026000	0ng/ml	35ng/ml	121.833	25.5652	73.6989	2.25177
Soltu.DM.09G000670.v6.1|Soltu.DM.09G000670	0ng/ml	35ng/ml	5421.96	12316.6	8869.3	-1.18372
Soltu.DM.06G001080.v6.1|Soltu.DM.06G001080	0ng/ml	35ng/ml	255.926	930.854	593.39	-1.86257
Soltu.DM.03G024870.v6.1|Soltu.DM.03G024870	0ng/ml	35ng/ml	52.8236	337.575	195.199	-2.67532
Soltu.DM.08G025180.v6.1|Soltu.DM.08G025180	0ng/ml	35ng/ml	7343.55	3656.28	5499.91	1.0061
Soltu.DM.02G024890.v6.1|Soltu.DM.02G024890	0ng/ml	35ng/ml	89.8868	448.415	269.151	-2.3183
Soltu.DM.01G032640.v6.1|Soltu.DM.01G032640	0ng/ml	35ng/ml	155.029	364.959	259.994	-1.23495
Soltu.DM.01G023600.v6.1|Soltu.DM.01G023600	0ng/ml	35ng/ml	34.6839	213.821	124.253	-2.62302
Soltu.DM.08G005330.v6.1|Soltu.DM.08G005330	0ng/ml	35ng/ml	401.841	1110.12	755.981	-1.46617
Soltu.DM.08G029040.v6.1|Soltu.DM.08G029040	0ng/ml	35ng/ml	129.309	324.267	226.788	-1.32606
Soltu.DM.07G016110.v6.1|Soltu.DM.07G016110	0ng/ml	35ng/ml	107.963	709.489	408.726	-2.71584
Soltu.DM.10G003660.v6.1|Soltu.DM.10G003660	0ng/ml	35ng/ml	95.5999	396.771	246.185	-2.05374
Soltu.DM.09G020050.v6.1|Soltu.DM.09G020050	0ng/ml	35ng/ml	84.2289	326.376	205.303	-1.95351
Soltu.DM.08G019590.v6.1|Soltu.DM.08G019590	0ng/ml	35ng/ml	1120.95	500.8	810.874	1.1624
Soltu.DM.10G016030.v6.1|Soltu.DM.10G016030	0ng/ml	35ng/ml	354.733	121.081	237.907	1.55095
Soltu.DM.05G020560.v6.1|Soltu.DM.05G020560	0ng/ml	35ng/ml	2487.01	5991.48	4239.25	-1.26852
Soltu.DM.07G012970.v6.1|Soltu.DM.07G012970	0ng/ml	35ng/ml	7596.37	2920.02	5258.2	1.37931
Soltu.DM.03G017780.v6.1|Soltu.DM.03G017780	0ng/ml	35ng/ml	86.3732	378.503	232.438	-2.13166
Soltu.DM.02G025700.v6.1|Soltu.DM.02G025700	0ng/ml	35ng/ml	284.39	804.427	544.409	-1.49983
Soltu.DM.05G009060.v6.1|Soltu.DM.05G009060	0ng/ml	35ng/ml	5237.3	16488.3	10862.8	-1.65454
Soltu.DM.05G022780.v6.1|Soltu.DM.05G022780	0ng/ml	35ng/ml	942.786	2558.21	1750.5	-1.44007
Soltu.DM.10G017040.v6.1|Soltu.DM.10G017040	0ng/ml	35ng/ml	74.6596	402.327	238.493	-2.42959
Soltu.DM.10G029520.v6.1|Soltu.DM.10G029520	0ng/ml	35ng/ml	928.166	455.55	691.858	1.02665
Soltu.DM.04G027850.v6.1|Soltu.DM.04G027850	0ng/ml	35ng/ml	342.461	149.803	246.132	1.19283
Soltu.DM.01G041940.v6.1|Soltu.DM.01G041940	0ng/ml	35ng/ml	315.158	934.888	625.023	-1.56858
Soltu.DM.08G025570.v6.1|Soltu.DM.08G025570	0ng/ml	35ng/ml	340.822	136.195	238.508	1.32315
Soltu.DM.06G018580.v6.1|Soltu.DM.06G018580	0ng/ml	35ng/ml	323.003	1924.74	1123.87	-2.57515
Soltu.DM.11G007700.v6.1|Soltu.DM.11G007700	0ng/ml	35ng/ml	194.05	54.5488	124.299	1.83118
Soltu.DM.04G037590.v6.1|Soltu.DM.04G037590	0ng/ml	35ng/ml	1084.53	2194.81	1639.67	-1.01709
Soltu.DM.08G000980.v6.1|Soltu.DM.08G000980	0ng/ml	35ng/ml	534.617	1120.22	827.419	-1.06711
Soltu.DM.03G030060.v6.1|Soltu.DM.03G030060	0ng/ml	35ng/ml	62.7428	194.935	128.839	-1.63536
Soltu.DM.09G007300.v6.1|Soltu.DM.09G007300	0ng/ml	35ng/ml	945.57	3127.9	2036.74	-1.72594
Soltu.DM.08G018390.v6.1|Soltu.DM.08G018390	0ng/ml	35ng/ml	3045.34	6221.74	4633.54	-1.03074
Soltu.DM.07G016350.v6.1|Soltu.DM.07G016350	0ng/ml	35ng/ml	406.096	139.98	273.038	1.53644
Soltu.DM.08G002280.v6.1|Soltu.DM.08G002280	0ng/ml	35ng/ml	288.336	794.275	541.306	-1.46201
Soltu.DM.02G009150.v6.1|Soltu.DM.02G009150	0ng/ml	35ng/ml	293.99	124.211	209.101	1.24312
Soltu.DM.11G004370.v6.1|Soltu.DM.11G004370	0ng/ml	35ng/ml	60.3834	214.829	137.606	-1.83022
Soltu.DM.05G025440.v6.1|Soltu.DM.05G025440	0ng/ml	35ng/ml	7971.5	18586.6	13279.1	-1.22134
Soltu.DM.10G003720.v6.1|Soltu.DM.10G003720	0ng/ml	35ng/ml	12231.7	5952.77	9092.22	1.03899
Soltu.DM.01G035600.v6.1|Soltu.DM.01G035600	0ng/ml	35ng/ml	2775.47	6555.6	4665.53	-1.23996
Soltu.DM.10G017070.v6.1|Soltu.DM.10G017070	0ng/ml	35ng/ml	392.063	1657.49	1024.78	-2.07975
Soltu.DM.08G022850.v6.1|Soltu.DM.08G022850	0ng/ml	35ng/ml	25.4329	111.206	68.3195	-2.12934
Soltu.DM.01G007800.v6.1|Soltu.DM.01G007800	0ng/ml	35ng/ml	294.71	869.168	581.939	-1.56041
Soltu.DM.08G020150.v6.1|Soltu.DM.08G020150	0ng/ml	35ng/ml	3214.62	8359.87	5787.24	-1.37882
Soltu.DM.08G011310.v6.1|Soltu.DM.08G011310	0ng/ml	35ng/ml	195.74	426.187	310.964	-1.12266
Soltu.DM.06G011450.v6.1|Soltu.DM.06G011450	0ng/ml	35ng/ml	173.351	388.337	280.844	-1.16385
Soltu.DM.07G027020.v6.1|Soltu.DM.07G027020	0ng/ml	35ng/ml	1619.94	5450.44	3535.19	-1.75041
Soltu.DM.04G012100.v6.1|Soltu.DM.04G012100	0ng/ml	35ng/ml	185.308	65.9168	125.612	1.49097
Soltu.DM.08G017990.v6.1|Soltu.DM.08G017990	0ng/ml	35ng/ml	868.534	4934.06	2901.3	-2.50609
Soltu.DM.08G027290.v6.1|Soltu.DM.08G027290	0ng/ml	35ng/ml	391.434	1107.27	749.351	-1.49996
Soltu.DM.03G025600.v6.1|Soltu.DM.03G025600	0ng/ml	35ng/ml	302.641	1112.56	707.602	-1.87805
Soltu.DM.04G000050.v6.1|Soltu.DM.04G000050	0ng/ml	35ng/ml	6029.72	13003.4	9516.57	-1.10872
Soltu.DM.04G022770.v6.1|Soltu.DM.04G022770	0ng/ml	35ng/ml	232.008	89.1508	160.579	1.37988
Soltu.DM.10G005890.v6.1|Soltu.DM.10G005890	0ng/ml	35ng/ml	868.764	2495.89	1682.33	-1.52245
Soltu.DM.02G032470.v6.1|Soltu.DM.02G032470	0ng/ml	35ng/ml	318.013	71.0771	194.545	2.16146
Soltu.DM.03G003650.v6.1|Soltu.DM.03G003650	0ng/ml	35ng/ml	28.4728	124.382	76.4273	-2.126
Soltu.DM.02G018790.v6.1|Soltu.DM.02G018790	0ng/ml	35ng/ml	28.8706	124.408	76.6391	-2.10818
Soltu.DM.05G008530.v6.1|Soltu.DM.05G008530	0ng/ml	35ng/ml	562.096	2186.4	1374.25	-1.95959
Soltu.DM.01G044890.v6.1|Soltu.DM.01G044890	0ng/ml	35ng/ml	1125.65	518.166	821.908	1.11916
Soltu.DM.02G019550.v6.1|Soltu.DM.02G019550	0ng/ml	35ng/ml	47.4876	198.17	122.829	-2.06174
Soltu.DM.09G024260.v6.1|Soltu.DM.09G024260	0ng/ml	35ng/ml	71.4407	235.064	153.252	-1.71776
Soltu.DM.04G007210.v6.1|Soltu.DM.04G007210	0ng/ml	35ng/ml	356.088	1575.62	965.855	-2.14565
Soltu.DM.03G000640.v6.1|Soltu.DM.03G000640	0ng/ml	35ng/ml	217.015	492.812	354.913	-1.18349
Soltu.DM.04G021540.v6.1|Soltu.DM.04G021540	0ng/ml	35ng/ml	96.9928	288.369	192.681	-1.57181
[truncated: 1,872 more rows]

## Sheet: Table S5
Supplemental Table 5. GO enrichment analysis of DEGs across different concentrations.
GO Term	sample	Description	FDR	Genes
GO:0071456	0vs5ng/ml	cellular response to hypoxia	0.000659027	Soltu.DM.01G051770.v6.1, Soltu.DM.11G011520.v6.1, Soltu.DM.11G011530.v6.1, Soltu.DM.11G011560.v6.1, Soltu.DM.11G011580.v6.1, Soltu.DM.11G011640.v6.1, Soltu.DM.11G011650.v6.1, Soltu.DM.11G011740.v6.1
GO:0009965	0vs5ng/ml	leaf morphogenesis	0.00107957	Soltu.DM.02G025220.v6.1, Soltu.DM.04G002560.v6.1, Soltu.DM.04G003860.v6.1, Soltu.DM.04G003940.v6.1, Soltu.DM.04G011370.v6.1, Soltu.DM.05G000380.v6.1, Soltu.DM.05G021330.v6.1, Soltu.DM.05G021350.v6.1, Soltu.DM.05G021360.v6.1, Soltu.DM.08G007340.v6.1, Soltu.DM.09G002750.v6.1, Soltu.DM.10G027450.v6.1, Soltu.DM.10G028080.v6.1, Soltu.DM.11G021090.v6.1, Soltu.DM.11G021100.v6.1
GO:0051707	0vs5ng/ml	response to other organism	0.00107957	Soltu.DM.01G008490.v6.1, Soltu.DM.01G019820.v6.1, Soltu.DM.01G034240.v6.1, Soltu.DM.01G040930.v6.1, Soltu.DM.01G040960.v6.1, Soltu.DM.01G040990.v6.1, Soltu.DM.01G045250.v6.1, Soltu.DM.01G051770.v6.1, Soltu.DM.02G006310.v6.1, Soltu.DM.02G008560.v6.1, Soltu.DM.02G014940.v6.1, Soltu.DM.02G019550.v6.1, Soltu.DM.02G019620.v6.1, Soltu.DM.02G019650.v6.1, Soltu.DM.02G019670.v6.1, Soltu.DM.02G019690.v6.1,…
GO:0006952	0vs5ng/ml	defense response	0.00107957	Soltu.DM.01G008490.v6.1, Soltu.DM.01G019820.v6.1, Soltu.DM.01G034240.v6.1, Soltu.DM.01G051770.v6.1, Soltu.DM.02G006310.v6.1, Soltu.DM.02G008560.v6.1, Soltu.DM.02G014940.v6.1, Soltu.DM.02G019550.v6.1, Soltu.DM.02G019620.v6.1, Soltu.DM.02G019650.v6.1, Soltu.DM.02G019670.v6.1, Soltu.DM.02G019690.v6.1, Soltu.DM.02G023680.v6.1, Soltu.DM.02G030170.v6.1, Soltu.DM.02G030250.v6.1, Soltu.DM.03G002620.v6.1,…
GO:0071453	0vs5ng/ml	cellular response to oxygen levels	0.00107957	Soltu.DM.01G051770.v6.1, Soltu.DM.11G011520.v6.1, Soltu.DM.11G011530.v6.1, Soltu.DM.11G011560.v6.1, Soltu.DM.11G011580.v6.1, Soltu.DM.11G011640.v6.1, Soltu.DM.11G011650.v6.1, Soltu.DM.11G011740.v6.1
GO:0036294	0vs5ng/ml	cellular response to decreased oxygen levels	0.00107957	Soltu.DM.01G051770.v6.1, Soltu.DM.11G011520.v6.1, Soltu.DM.11G011530.v6.1, Soltu.DM.11G011560.v6.1, Soltu.DM.11G011580.v6.1, Soltu.DM.11G011640.v6.1, Soltu.DM.11G011650.v6.1, Soltu.DM.11G011740.v6.1
GO:0009611	0vs5ng/ml	response to wounding	0.00107957	Soltu.DM.01G034240.v6.1, Soltu.DM.01G040930.v6.1, Soltu.DM.01G040960.v6.1, Soltu.DM.01G040990.v6.1, Soltu.DM.01G045250.v6.1, Soltu.DM.02G008560.v6.1, Soltu.DM.02G014940.v6.1, Soltu.DM.02G026820.v6.1, Soltu.DM.03G017570.v6.1, Soltu.DM.03G018430.v6.1, Soltu.DM.03G021750.v6.1, Soltu.DM.03G024660.v6.1, Soltu.DM.05G021330.v6.1, Soltu.DM.05G021350.v6.1, Soltu.DM.05G021360.v6.1, Soltu.DM.06G005160.v6.1,…
GO:0006970	0vs5ng/ml	response to osmotic stress	0.00107957	Soltu.DM.01G008180.v6.1, Soltu.DM.01G019820.v6.1, Soltu.DM.01G024670.v6.1, Soltu.DM.01G036680.v6.1, Soltu.DM.01G036710.v6.1, Soltu.DM.02G006310.v6.1, Soltu.DM.02G007370.v6.1, Soltu.DM.02G023480.v6.1, Soltu.DM.02G024820.v6.1, Soltu.DM.02G026820.v6.1, Soltu.DM.02G030170.v6.1, Soltu.DM.03G003930.v6.1, Soltu.DM.03G003940.v6.1, Soltu.DM.03G003950.v6.1, Soltu.DM.03G017570.v6.1, Soltu.DM.03G018430.v6.1,…
GO:0044419	0vs5ng/ml	interspecies interaction between organisms	0.00107957	Soltu.DM.01G008490.v6.1, Soltu.DM.01G019820.v6.1, Soltu.DM.01G034240.v6.1, Soltu.DM.01G040930.v6.1, Soltu.DM.01G040960.v6.1, Soltu.DM.01G040990.v6.1, Soltu.DM.01G045250.v6.1, Soltu.DM.01G051770.v6.1, Soltu.DM.02G006310.v6.1, Soltu.DM.02G008560.v6.1, Soltu.DM.02G014940.v6.1, Soltu.DM.02G019550.v6.1, Soltu.DM.02G019620.v6.1, Soltu.DM.02G019650.v6.1, Soltu.DM.02G019670.v6.1, Soltu.DM.02G019690.v6.1,…
GO:0043207	0vs5ng/ml	response to external biotic stimulus	0.00107957	Soltu.DM.01G008490.v6.1, Soltu.DM.01G019820.v6.1, Soltu.DM.01G034240.v6.1, Soltu.DM.01G040930.v6.1, Soltu.DM.01G040960.v6.1, Soltu.DM.01G040990.v6.1, Soltu.DM.01G045250.v6.1, Soltu.DM.01G051770.v6.1, Soltu.DM.02G006310.v6.1, Soltu.DM.02G008560.v6.1, Soltu.DM.02G014940.v6.1, Soltu.DM.02G019550.v6.1, Soltu.DM.02G019620.v6.1, Soltu.DM.02G019650.v6.1, Soltu.DM.02G019670.v6.1, Soltu.DM.02G019690.v6.1,…
GO:0009607	0vs5ng/ml	response to biotic stimulus	0.00107957	Soltu.DM.01G008490.v6.1, Soltu.DM.01G019820.v6.1, Soltu.DM.01G034240.v6.1, Soltu.DM.01G040930.v6.1, Soltu.DM.01G040960.v6.1, Soltu.DM.01G040990.v6.1, Soltu.DM.01G045250.v6.1, Soltu.DM.01G051770.v6.1, Soltu.DM.02G006310.v6.1, Soltu.DM.02G008560.v6.1, Soltu.DM.02G014940.v6.1, Soltu.DM.02G019550.v6.1, Soltu.DM.02G019620.v6.1, Soltu.DM.02G019650.v6.1, Soltu.DM.02G019670.v6.1, Soltu.DM.02G019690.v6.1,…
GO:0098542	0vs5ng/ml	defense response to other organism	0.00107957	Soltu.DM.01G008490.v6.1, Soltu.DM.01G019820.v6.1, Soltu.DM.01G034240.v6.1, Soltu.DM.01G051770.v6.1, Soltu.DM.02G006310.v6.1, Soltu.DM.02G008560.v6.1, Soltu.DM.02G014940.v6.1, Soltu.DM.02G019550.v6.1, Soltu.DM.02G019620.v6.1, Soltu.DM.02G019650.v6.1, Soltu.DM.02G019670.v6.1, Soltu.DM.02G019690.v6.1, Soltu.DM.02G030170.v6.1, Soltu.DM.02G030250.v6.1, Soltu.DM.03G002620.v6.1, Soltu.DM.03G003930.v6.1,…
GO:0009617	0vs5ng/ml	response to bacterium	0.00107957	Soltu.DM.01G008490.v6.1, Soltu.DM.01G051770.v6.1, Soltu.DM.02G006310.v6.1, Soltu.DM.02G019550.v6.1, Soltu.DM.02G019620.v6.1, Soltu.DM.02G019650.v6.1, Soltu.DM.02G019670.v6.1, Soltu.DM.02G019690.v6.1, Soltu.DM.02G030170.v6.1, Soltu.DM.03G002620.v6.1, Soltu.DM.03G003930.v6.1, Soltu.DM.03G003940.v6.1, Soltu.DM.03G003950.v6.1, Soltu.DM.03G017570.v6.1, Soltu.DM.03G018430.v6.1, Soltu.DM.03G025980.v6.1,…
GO:0009605	0vs5ng/ml	response to external stimulus	0.00111592	Soltu.DM.01G008490.v6.1, Soltu.DM.01G019820.v6.1, Soltu.DM.01G034240.v6.1, Soltu.DM.01G040930.v6.1, Soltu.DM.01G040960.v6.1, Soltu.DM.01G040990.v6.1, Soltu.DM.01G045250.v6.1, Soltu.DM.01G051770.v6.1, Soltu.DM.02G006310.v6.1, Soltu.DM.02G008560.v6.1, Soltu.DM.02G014940.v6.1, Soltu.DM.02G019550.v6.1, Soltu.DM.02G019620.v6.1, Soltu.DM.02G019650.v6.1, Soltu.DM.02G019670.v6.1, Soltu.DM.02G019690.v6.1,…
GO:0042221	0vs5ng/ml	response to chemical	0.00116281	Soltu.DM.01G002400.v6.1, Soltu.DM.01G003480.v6.1, Soltu.DM.01G008180.v6.1, Soltu.DM.01G023600.v6.1, Soltu.DM.01G024670.v6.1, Soltu.DM.01G036680.v6.1, Soltu.DM.01G036710.v6.1, Soltu.DM.01G044300.v6.1, Soltu.DM.01G045250.v6.1, Soltu.DM.01G050320.v6.1, Soltu.DM.01G051770.v6.1, Soltu.DM.02G006310.v6.1, Soltu.DM.02G007370.v6.1, Soltu.DM.02G019550.v6.1, Soltu.DM.02G019620.v6.1, Soltu.DM.02G019650.v6.1,…
GO:0051704	0vs5ng/ml	multi-organism process	0.00172401	Soltu.DM.01G008490.v6.1, Soltu.DM.01G019820.v6.1, Soltu.DM.01G034240.v6.1, Soltu.DM.01G040930.v6.1, Soltu.DM.01G040960.v6.1, Soltu.DM.01G040990.v6.1, Soltu.DM.01G043360.v6.1, Soltu.DM.01G045250.v6.1, Soltu.DM.01G051770.v6.1, Soltu.DM.02G006310.v6.1, Soltu.DM.02G008560.v6.1, Soltu.DM.02G014940.v6.1, Soltu.DM.02G019550.v6.1, Soltu.DM.02G019620.v6.1, Soltu.DM.02G019650.v6.1, Soltu.DM.02G019670.v6.1,…
GO:0050896	0vs5ng/ml	response to stimulus	0.00179782	Soltu.DM.01G002400.v6.1, Soltu.DM.01G003480.v6.1, Soltu.DM.01G008180.v6.1, Soltu.DM.01G008490.v6.1, Soltu.DM.01G019820.v6.1, Soltu.DM.01G022260.v6.1, Soltu.DM.01G023600.v6.1, Soltu.DM.01G024670.v6.1, Soltu.DM.01G034240.v6.1, Soltu.DM.01G036680.v6.1, Soltu.DM.01G036710.v6.1, Soltu.DM.01G039320.v6.1, Soltu.DM.01G040930.v6.1, Soltu.DM.01G040960.v6.1, Soltu.DM.01G040990.v6.1, Soltu.DM.01G044300.v6.1,…
GO:0006950	0vs5ng/ml	response to stress	0.00180681	Soltu.DM.01G002400.v6.1, Soltu.DM.01G003480.v6.1, Soltu.DM.01G008180.v6.1, Soltu.DM.01G008490.v6.1, Soltu.DM.01G019820.v6.1, Soltu.DM.01G022260.v6.1, Soltu.DM.01G023600.v6.1, Soltu.DM.01G024670.v6.1, Soltu.DM.01G034240.v6.1, Soltu.DM.01G036680.v6.1, Soltu.DM.01G036710.v6.1, Soltu.DM.01G039320.v6.1, Soltu.DM.01G040930.v6.1, Soltu.DM.01G040960.v6.1, Soltu.DM.01G040990.v6.1, Soltu.DM.01G045250.v6.1,…
GO:1901700	0vs5ng/ml	response to oxygen-containing compound	0.00268914	Soltu.DM.01G002400.v6.1, Soltu.DM.01G003480.v6.1, Soltu.DM.01G036680.v6.1, Soltu.DM.01G036710.v6.1, Soltu.DM.01G045250.v6.1, Soltu.DM.02G006310.v6.1, Soltu.DM.02G019550.v6.1, Soltu.DM.02G019620.v6.1, Soltu.DM.02G019650.v6.1, Soltu.DM.02G019670.v6.1, Soltu.DM.02G019690.v6.1, Soltu.DM.02G024820.v6.1, Soltu.DM.02G025220.v6.1, Soltu.DM.02G025760.v6.1, Soltu.DM.02G030170.v6.1, Soltu.DM.03G003930.v6.1,…
GO:0010016	0vs5ng/ml	shoot system morphogenesis	0.00314734	Soltu.DM.02G025220.v6.1, Soltu.DM.02G029480.v6.1, Soltu.DM.04G002560.v6.1, Soltu.DM.04G003860.v6.1, Soltu.DM.04G003940.v6.1, Soltu.DM.04G011370.v6.1, Soltu.DM.05G000380.v6.1, Soltu.DM.05G021330.v6.1, Soltu.DM.05G021350.v6.1, Soltu.DM.05G021360.v6.1, Soltu.DM.06G022310.v6.1, Soltu.DM.08G007340.v6.1, Soltu.DM.08G024310.v6.1, Soltu.DM.09G002750.v6.1, Soltu.DM.10G027450.v6.1, Soltu.DM.10G028080.v6.1,…
GO:0048366	0vs5ng/ml	leaf development	0.00314734	Soltu.DM.02G014490.v6.1, Soltu.DM.02G025220.v6.1, Soltu.DM.03G017570.v6.1, Soltu.DM.04G002560.v6.1, Soltu.DM.04G003860.v6.1, Soltu.DM.04G003940.v6.1, Soltu.DM.04G011370.v6.1, Soltu.DM.05G000380.v6.1, Soltu.DM.05G021330.v6.1, Soltu.DM.05G021350.v6.1, Soltu.DM.05G021360.v6.1, Soltu.DM.06G022310.v6.1, Soltu.DM.07G028450.v6.1, Soltu.DM.08G001470.v6.1, Soltu.DM.08G007340.v6.1, Soltu.DM.09G002750.v6.1,…
GO:0010083	0vs5ng/ml	regulation of vegetative meristem growth	0.00363395	Soltu.DM.04G002560.v6.1, Soltu.DM.04G003860.v6.1, Soltu.DM.04G003940.v6.1, Soltu.DM.04G011370.v6.1, Soltu.DM.05G000380.v6.1, Soltu.DM.10G027450.v6.1, Soltu.DM.10G028080.v6.1, Soltu.DM.11G021090.v6.1, Soltu.DM.11G021100.v6.1
GO:1905613	0vs5ng/ml	regulation of developmental vegetative growth	0.00363395	Soltu.DM.04G002560.v6.1, Soltu.DM.04G003860.v6.1, Soltu.DM.04G003940.v6.1, Soltu.DM.04G011370.v6.1, Soltu.DM.05G000380.v6.1, Soltu.DM.10G027450.v6.1, Soltu.DM.10G028080.v6.1, Soltu.DM.11G021090.v6.1, Soltu.DM.11G021100.v6.1
GO:0044550	0vs5ng/ml	secondary metabolite biosynthetic process	0.00559574	Soltu.DM.01G005270.v6.1, Soltu.DM.01G008490.v6.1, Soltu.DM.02G019020.v6.1, Soltu.DM.02G020860.v6.1, Soltu.DM.02G020870.v6.1, Soltu.DM.03G008210.v6.1, Soltu.DM.04G007720.v6.1, Soltu.DM.04G020660.v6.1, Soltu.DM.04G020680.v6.1, Soltu.DM.04G020720.v6.1, Soltu.DM.04G022770.v6.1, Soltu.DM.04G022800.v6.1, Soltu.DM.05G019270.v6.1, Soltu.DM.06G005160.v6.1, Soltu.DM.07G028450.v6.1, Soltu.DM.08G022010.v6.1,…
GO:0001101	0vs5ng/ml	response to acid chemical	0.00625183	Soltu.DM.01G002400.v6.1, Soltu.DM.01G003480.v6.1, Soltu.DM.01G036680.v6.1, Soltu.DM.01G036710.v6.1, Soltu.DM.01G045250.v6.1, Soltu.DM.02G006310.v6.1, Soltu.DM.02G019550.v6.1, Soltu.DM.02G019620.v6.1, Soltu.DM.02G019650.v6.1, Soltu.DM.02G019670.v6.1, Soltu.DM.02G019690.v6.1, Soltu.DM.02G024820.v6.1, Soltu.DM.02G025220.v6.1, Soltu.DM.02G025760.v6.1, Soltu.DM.02G030170.v6.1, Soltu.DM.03G003930.v6.1,…
GO:0042445	0vs5ng/ml	hormone metabolic process	0.00663994	Soltu.DM.01G008490.v6.1, Soltu.DM.02G007350.v6.1, Soltu.DM.02G008560.v6.1, Soltu.DM.02G013470.v6.1, Soltu.DM.02G020690.v6.1, Soltu.DM.02G025220.v6.1, Soltu.DM.02G025740.v6.1, Soltu.DM.02G025750.v6.1, Soltu.DM.03G017800.v6.1, Soltu.DM.03G024660.v6.1, Soltu.DM.04G002560.v6.1, Soltu.DM.04G003860.v6.1, Soltu.DM.04G003940.v6.1, Soltu.DM.04G004570.v6.1, Soltu.DM.04G011370.v6.1, Soltu.DM.04G035920.v6.1,…
GO:0009725	0vs5ng/ml	response to hormone	0.0074574	Soltu.DM.01G024670.v6.1, Soltu.DM.01G036680.v6.1, Soltu.DM.01G036710.v6.1, Soltu.DM.01G045250.v6.1, Soltu.DM.01G050320.v6.1, Soltu.DM.02G006310.v6.1, Soltu.DM.02G019550.v6.1, Soltu.DM.02G019620.v6.1, Soltu.DM.02G019650.v6.1, Soltu.DM.02G019670.v6.1, Soltu.DM.02G019690.v6.1, Soltu.DM.02G024820.v6.1, Soltu.DM.02G025220.v6.1, Soltu.DM.02G025760.v6.1, Soltu.DM.03G003930.v6.1, Soltu.DM.03G003940.v6.1,…
GO:0033993	0vs5ng/ml	response to lipid	0.00753264	Soltu.DM.01G036680.v6.1, Soltu.DM.01G036710.v6.1, Soltu.DM.02G019550.v6.1, Soltu.DM.02G019620.v6.1, Soltu.DM.02G019650.v6.1, Soltu.DM.02G019670.v6.1, Soltu.DM.02G019690.v6.1, Soltu.DM.02G024820.v6.1, Soltu.DM.02G025220.v6.1, Soltu.DM.02G025760.v6.1, Soltu.DM.03G017570.v6.1, Soltu.DM.03G017800.v6.1, Soltu.DM.03G025980.v6.1, Soltu.DM.04G003340.v6.1, Soltu.DM.04G019270.v6.1, Soltu.DM.04G024100.v6.1,…
GO:0010876	0vs5ng/ml	lipid localization	0.00851385	Soltu.DM.02G016720.v6.1, Soltu.DM.02G016770.v6.1, Soltu.DM.02G016780.v6.1, Soltu.DM.03G026960.v6.1, Soltu.DM.03G026970.v6.1, Soltu.DM.04G001320.v6.1, Soltu.DM.05G021330.v6.1, Soltu.DM.05G021350.v6.1, Soltu.DM.05G021360.v6.1, Soltu.DM.05G023730.v6.1, Soltu.DM.09G028720.v6.1, Soltu.DM.11G011430.v6.1
GO:0008202	0vs5ng/ml	steroid metabolic process	0.00877947	Soltu.DM.01G003630.v6.1, Soltu.DM.01G048780.v6.1, Soltu.DM.02G022190.v6.1, Soltu.DM.02G025220.v6.1, Soltu.DM.03G017800.v6.1, Soltu.DM.06G003760.v6.1, Soltu.DM.06G018890.v6.1, Soltu.DM.06G029480.v6.1, Soltu.DM.11G000670.v6.1, Soltu.DM.12G024720.v6.1
GO:0055114	0vs5ng/ml	oxidation-reduction process	0.00877947	Soltu.DM.01G003630.v6.1, Soltu.DM.01G005270.v6.1, Soltu.DM.01G008490.v6.1, Soltu.DM.01G023600.v6.1, Soltu.DM.01G039320.v6.1, Soltu.DM.01G044300.v6.1, Soltu.DM.01G048780.v6.1, Soltu.DM.01G051770.v6.1, Soltu.DM.02G013470.v6.1, Soltu.DM.02G014490.v6.1, Soltu.DM.02G022190.v6.1, Soltu.DM.02G024820.v6.1, Soltu.DM.02G025220.v6.1, Soltu.DM.02G025740.v6.1, Soltu.DM.02G025750.v6.1, Soltu.DM.02G030170.v6.1,…
GO:0048439	0vs5ng/ml	flower morphogenesis	0.00892063	Soltu.DM.04G002560.v6.1, Soltu.DM.04G003860.v6.1, Soltu.DM.04G003940.v6.1, Soltu.DM.04G011370.v6.1, Soltu.DM.05G000380.v6.1, Soltu.DM.10G027450.v6.1, Soltu.DM.10G028080.v6.1, Soltu.DM.11G021090.v6.1, Soltu.DM.11G021100.v6.1
GO:0045926	0vs5ng/ml	negative regulation of growth	0.00892063	Soltu.DM.01G024670.v6.1, Soltu.DM.02G030250.v6.1, Soltu.DM.04G002560.v6.1, Soltu.DM.04G003860.v6.1, Soltu.DM.04G003940.v6.1, Soltu.DM.04G011370.v6.1, Soltu.DM.05G000380.v6.1, Soltu.DM.10G027450.v6.1, Soltu.DM.10G028080.v6.1, Soltu.DM.11G021090.v6.1, Soltu.DM.11G021100.v6.1
GO:0042742	0vs5ng/ml	defense response to bacterium	0.0118021	Soltu.DM.01G008490.v6.1, Soltu.DM.01G051770.v6.1, Soltu.DM.02G019550.v6.1, Soltu.DM.02G019620.v6.1, Soltu.DM.02G019650.v6.1, Soltu.DM.02G019670.v6.1, Soltu.DM.02G019690.v6.1, Soltu.DM.02G030170.v6.1, Soltu.DM.03G002620.v6.1, Soltu.DM.03G018430.v6.1, Soltu.DM.03G025980.v6.1, Soltu.DM.03G033680.v6.1, Soltu.DM.05G014640.v6.1, Soltu.DM.06G013540.v6.1, Soltu.DM.06G017840.v6.1, Soltu.DM.06G018070.v6.1,…
GO:0006084	0vs5ng/ml	acetyl-CoA metabolic process	0.0155975	Soltu.DM.05G009060.v6.1, Soltu.DM.05G023090.v6.1, Soltu.DM.06G018890.v6.1, Soltu.DM.08G000110.v6.1, Soltu.DM.12G001690.v6.1
GO:0009628	0vs5ng/ml	response to abiotic stimulus	0.0155975	Soltu.DM.01G002400.v6.1, Soltu.DM.01G008180.v6.1, Soltu.DM.01G008490.v6.1, Soltu.DM.01G019820.v6.1, Soltu.DM.01G023600.v6.1, Soltu.DM.01G024670.v6.1, Soltu.DM.01G034240.v6.1, Soltu.DM.01G036680.v6.1, Soltu.DM.01G036710.v6.1, Soltu.DM.01G039320.v6.1, Soltu.DM.01G051770.v6.1, Soltu.DM.02G006310.v6.1, Soltu.DM.02G007370.v6.1, Soltu.DM.02G013470.v6.1, Soltu.DM.02G023480.v6.1, Soltu.DM.02G024820.v6.1,…
GO:0009719	0vs5ng/ml	response to endogenous stimulus	0.015696	Soltu.DM.01G024670.v6.1, Soltu.DM.01G036680.v6.1, Soltu.DM.01G036710.v6.1, Soltu.DM.01G045250.v6.1, Soltu.DM.01G050320.v6.1, Soltu.DM.02G006310.v6.1, Soltu.DM.02G019550.v6.1, Soltu.DM.02G019620.v6.1, Soltu.DM.02G019650.v6.1, Soltu.DM.02G019670.v6.1, Soltu.DM.02G019690.v6.1, Soltu.DM.02G024820.v6.1, Soltu.DM.02G025220.v6.1, Soltu.DM.02G025760.v6.1, Soltu.DM.03G003930.v6.1, Soltu.DM.03G003940.v6.1,…
GO:0010380	0vs5ng/ml	regulation of chlorophyll biosynthetic process	0.0205856	Soltu.DM.04G002560.v6.1, Soltu.DM.04G003860.v6.1, Soltu.DM.04G003940.v6.1, Soltu.DM.04G011370.v6.1, Soltu.DM.05G000380.v6.1, Soltu.DM.10G027450.v6.1, Soltu.DM.10G028080.v6.1, Soltu.DM.11G021090.v6.1, Soltu.DM.11G021100.v6.1
GO:1901463	0vs5ng/ml	regulation of tetrapyrrole biosynthetic process	0.0218836	Soltu.DM.04G002560.v6.1, Soltu.DM.04G003860.v6.1, Soltu.DM.04G003940.v6.1, Soltu.DM.04G011370.v6.1, Soltu.DM.05G000380.v6.1, Soltu.DM.10G027450.v6.1, Soltu.DM.10G028080.v6.1, Soltu.DM.11G021090.v6.1, Soltu.DM.11G021100.v6.1
GO:0090056	0vs5ng/ml	regulation of chlorophyll metabolic process	0.0251962	Soltu.DM.04G002560.v6.1, Soltu.DM.04G003860.v6.1, Soltu.DM.04G003940.v6.1, Soltu.DM.04G011370.v6.1, Soltu.DM.05G000380.v6.1, Soltu.DM.10G027450.v6.1, Soltu.DM.10G028080.v6.1, Soltu.DM.11G021090.v6.1, Soltu.DM.11G021100.v6.1
GO:0010033	0vs5ng/ml	response to organic substance	0.026602	Soltu.DM.01G024670.v6.1, Soltu.DM.01G036680.v6.1, Soltu.DM.01G036710.v6.1, Soltu.DM.01G045250.v6.1, Soltu.DM.01G050320.v6.1, Soltu.DM.02G006310.v6.1, Soltu.DM.02G019550.v6.1, Soltu.DM.02G019620.v6.1, Soltu.DM.02G019650.v6.1, Soltu.DM.02G019670.v6.1, Soltu.DM.02G019690.v6.1, Soltu.DM.02G024820.v6.1, Soltu.DM.02G025220.v6.1, Soltu.DM.02G025760.v6.1, Soltu.DM.03G003930.v6.1, Soltu.DM.03G003940.v6.1,…
GO:1901401	0vs5ng/ml	regulation of tetrapyrrole metabolic process	0.0277663	Soltu.DM.04G002560.v6.1, Soltu.DM.04G003860.v6.1, Soltu.DM.04G003940.v6.1, Soltu.DM.04G011370.v6.1, Soltu.DM.05G000380.v6.1, Soltu.DM.10G027450.v6.1, Soltu.DM.10G028080.v6.1, Soltu.DM.11G021090.v6.1, Soltu.DM.11G021100.v6.1
GO:0009651	0vs5ng/ml	response to salt stress	0.0299268	Soltu.DM.01G008180.v6.1, Soltu.DM.01G019820.v6.1, Soltu.DM.01G024670.v6.1, Soltu.DM.01G036680.v6.1, Soltu.DM.01G036710.v6.1, Soltu.DM.02G006310.v6.1, Soltu.DM.02G024820.v6.1, Soltu.DM.02G026820.v6.1, Soltu.DM.03G003930.v6.1, Soltu.DM.03G003940.v6.1, Soltu.DM.03G003950.v6.1, Soltu.DM.03G017570.v6.1, Soltu.DM.03G018430.v6.1, Soltu.DM.04G000050.v6.1, Soltu.DM.04G019270.v6.1, Soltu.DM.04G021550.v6.1,…
GO:0019748	0vs5ng/ml	secondary metabolic process	0.0382302	Soltu.DM.01G005270.v6.1, Soltu.DM.01G008490.v6.1, Soltu.DM.02G019020.v6.1, Soltu.DM.02G020860.v6.1, Soltu.DM.02G020870.v6.1, Soltu.DM.03G008210.v6.1, Soltu.DM.04G007720.v6.1, Soltu.DM.04G020660.v6.1, Soltu.DM.04G020680.v6.1, Soltu.DM.04G020720.v6.1, Soltu.DM.04G022770.v6.1, Soltu.DM.04G022800.v6.1, Soltu.DM.05G003320.v6.1, Soltu.DM.05G019270.v6.1, Soltu.DM.06G005160.v6.1, Soltu.DM.07G028450.v6.1,…
GO:0044272	0vs5ng/ml	sulfur compound biosynthetic process	0.0382302	Soltu.DM.01G008490.v6.1, Soltu.DM.02G020860.v6.1, Soltu.DM.02G020870.v6.1, Soltu.DM.05G009060.v6.1, Soltu.DM.05G023090.v6.1, Soltu.DM.06G005160.v6.1, Soltu.DM.07G028450.v6.1, Soltu.DM.11G005010.v6.1, Soltu.DM.12G001690.v6.1
GO:0048827	0vs5ng/ml	phyllome development	0.0408055	Soltu.DM.01G043360.v6.1, Soltu.DM.02G014490.v6.1, Soltu.DM.02G025220.v6.1, Soltu.DM.03G017570.v6.1, Soltu.DM.03G024660.v6.1, Soltu.DM.04G002560.v6.1, Soltu.DM.04G003860.v6.1, Soltu.DM.04G003940.v6.1, Soltu.DM.04G011370.v6.1, Soltu.DM.05G000380.v6.1, Soltu.DM.05G021330.v6.1, Soltu.DM.05G021350.v6.1, Soltu.DM.05G021360.v6.1, Soltu.DM.06G005160.v6.1, Soltu.DM.06G022310.v6.1, Soltu.DM.07G028450.v6.1,…
GO:0002237	0vs5ng/ml	response to molecule of bacterial origin	0.0408055	Soltu.DM.02G006310.v6.1, Soltu.DM.03G003930.v6.1, Soltu.DM.03G003940.v6.1, Soltu.DM.03G003950.v6.1, Soltu.DM.03G018430.v6.1, Soltu.DM.03G033680.v6.1, Soltu.DM.09G017260.v6.1
GO:0009625	0vs5ng/ml	response to insect	0.0445273	Soltu.DM.01G008490.v6.1, Soltu.DM.01G045250.v6.1, Soltu.DM.03G018430.v6.1, Soltu.DM.06G022940.v6.1, Soltu.DM.06G022960.v6.1
GO:0006811	0vs20ng/ml	ion transport	0.0439711	Soltu.DM.01G023330.v6.1, Soltu.DM.01G027980.v6.1, Soltu.DM.01G029520.v6.1, Soltu.DM.01G044000.v6.1, Soltu.DM.03G012810.v6.1, Soltu.DM.03G019570.v6.1, Soltu.DM.03G020080.v6.1, Soltu.DM.03G021370.v6.1, Soltu.DM.04G001320.v6.1, Soltu.DM.04G022220.v6.1, Soltu.DM.05G006490.v6.1, Soltu.DM.05G020010.v6.1, Soltu.DM.05G020050.v6.1, Soltu.DM.05G021330.v6.1, Soltu.DM.05G021360.v6.1, Soltu.DM.05G022370.v6.1,…
GO:0015770	0vs20ng/ml	sucrose transport	0.0439711	Soltu.DM.03G019570.v6.1, Soltu.DM.03G020080.v6.1, Soltu.DM.06G027950.v6.1, Soltu.DM.06G027960.v6.1
GO:0015772	0vs20ng/ml	oligosaccharide transport	0.0453924	Soltu.DM.03G019570.v6.1, Soltu.DM.03G020080.v6.1, Soltu.DM.06G027950.v6.1, Soltu.DM.06G027960.v6.1
GO:0015766	0vs20ng/ml	disaccharide transport	0.0453924	Soltu.DM.03G019570.v6.1, Soltu.DM.03G020080.v6.1, Soltu.DM.06G027950.v6.1, Soltu.DM.06G027960.v6.1
GO:0018874	0vs35ng/ml	benzoate metabolic process	0.000976377	Soltu.DM.05G007630.v6.1, Soltu.DM.05G007640.v6.1, Soltu.DM.08G002190.v6.1, Soltu.DM.08G002250.v6.1, Soltu.DM.08G002280.v6.1, Soltu.DM.08G012560.v6.1
GO:0010200	0vs35ng/ml	response to chitin	0.000976377	Soltu.DM.01G002750.v6.1, Soltu.DM.01G002760.v6.1, Soltu.DM.01G002770.v6.1, Soltu.DM.01G002800.v6.1, Soltu.DM.01G002820.v6.1, Soltu.DM.01G034200.v6.1, Soltu.DM.01G037850.v6.1, Soltu.DM.01G047760.v6.1, Soltu.DM.03G025980.v6.1, Soltu.DM.05G027220.v6.1, Soltu.DM.06G031130.v6.1, Soltu.DM.07G019030.v6.1, Soltu.DM.08G028350.v6.1, Soltu.DM.09G003520.v6.1, Soltu.DM.09G010330.v6.1, Soltu.DM.10G005890.v6.1,…
GO:0044550	0vs35ng/ml	secondary metabolite biosynthetic process	0.000976377	Soltu.DM.01G005290.v6.1, Soltu.DM.01G008490.v6.1, Soltu.DM.02G019020.v6.1, Soltu.DM.02G024590.v6.1, Soltu.DM.02G024610.v6.1, Soltu.DM.02G024620.v6.1, Soltu.DM.03G008210.v6.1, Soltu.DM.03G020160.v6.1, Soltu.DM.04G020680.v6.1, Soltu.DM.04G020720.v6.1, Soltu.DM.04G022590.v6.1, Soltu.DM.04G022610.v6.1, Soltu.DM.04G022640.v6.1, Soltu.DM.04G022650.v6.1, Soltu.DM.04G022660.v6.1, Soltu.DM.04G022680.v6.1,…
GO:1901615	0vs35ng/ml	organic hydroxy compound metabolic process	0.000976377	Soltu.DM.01G048780.v6.1, Soltu.DM.02G008430.v6.1, Soltu.DM.02G022190.v6.1, Soltu.DM.02G025220.v6.1, Soltu.DM.02G032680.v6.1, Soltu.DM.03G017780.v6.1, Soltu.DM.03G020160.v6.1, Soltu.DM.03G032230.v6.1, Soltu.DM.05G007630.v6.1, Soltu.DM.05G007640.v6.1, Soltu.DM.06G003760.v6.1, Soltu.DM.07G013910.v6.1, Soltu.DM.07G014090.v6.1, Soltu.DM.08G002190.v6.1, Soltu.DM.08G002250.v6.1, Soltu.DM.08G002280.v6.1,…
GO:0046482	0vs35ng/ml	para-aminobenzoic acid metabolic process	0.000976377	Soltu.DM.05G007630.v6.1, Soltu.DM.05G007640.v6.1, Soltu.DM.08G002190.v6.1, Soltu.DM.08G002250.v6.1, Soltu.DM.08G002280.v6.1, Soltu.DM.08G012560.v6.1
GO:0019748	0vs35ng/ml	secondary metabolic process	0.000976377	Soltu.DM.01G005290.v6.1, Soltu.DM.01G008490.v6.1, Soltu.DM.02G019020.v6.1, Soltu.DM.02G024590.v6.1, Soltu.DM.02G024610.v6.1, Soltu.DM.02G024620.v6.1, Soltu.DM.03G008210.v6.1, Soltu.DM.03G020160.v6.1, Soltu.DM.04G005970.v6.1, Soltu.DM.04G020680.v6.1, Soltu.DM.04G020720.v6.1, Soltu.DM.04G022590.v6.1, Soltu.DM.04G022610.v6.1, Soltu.DM.04G022640.v6.1, Soltu.DM.04G022650.v6.1, Soltu.DM.04G022660.v6.1,…
GO:0001101	0vs35ng/ml	response to acid chemical	0.000976377	Soltu.DM.01G002750.v6.1, Soltu.DM.01G002760.v6.1, Soltu.DM.01G002770.v6.1, Soltu.DM.01G002800.v6.1, Soltu.DM.01G002820.v6.1, Soltu.DM.01G029520.v6.1, Soltu.DM.01G035900.v6.1, Soltu.DM.01G040150.v6.1, Soltu.DM.01G043930.v6.1, Soltu.DM.01G045250.v6.1, Soltu.DM.02G004650.v6.1, Soltu.DM.02G006310.v6.1, Soltu.DM.02G018650.v6.1, Soltu.DM.02G019550.v6.1, Soltu.DM.02G019620.v6.1, Soltu.DM.02G019650.v6.1,…
GO:0009696	0vs35ng/ml	salicylic acid metabolic process	0.000976377	Soltu.DM.02G008430.v6.1, Soltu.DM.05G007630.v6.1, Soltu.DM.05G007640.v6.1, Soltu.DM.08G002190.v6.1, Soltu.DM.08G002250.v6.1, Soltu.DM.08G002280.v6.1, Soltu.DM.08G012560.v6.1, Soltu.DM.09G023400.v6.1
GO:0051707	0vs35ng/ml	response to other organism	0.000976377	Soltu.DM.01G006200.v6.1, Soltu.DM.01G008490.v6.1, Soltu.DM.01G019820.v6.1, Soltu.DM.01G019850.v6.1, Soltu.DM.01G035900.v6.1, Soltu.DM.01G037850.v6.1, Soltu.DM.01G045250.v6.1, Soltu.DM.01G047760.v6.1, Soltu.DM.02G006310.v6.1, Soltu.DM.02G008430.v6.1, Soltu.DM.02G014080.v6.1, Soltu.DM.02G014940.v6.1, Soltu.DM.02G018650.v6.1, Soltu.DM.02G019550.v6.1, Soltu.DM.02G019620.v6.1, Soltu.DM.02G019650.v6.1,…
GO:0043207	0vs35ng/ml	response to external biotic stimulus	0.000976377	Soltu.DM.01G006200.v6.1, Soltu.DM.01G008490.v6.1, Soltu.DM.01G019820.v6.1, Soltu.DM.01G019850.v6.1, Soltu.DM.01G035900.v6.1, Soltu.DM.01G037850.v6.1, Soltu.DM.01G045250.v6.1, Soltu.DM.01G047760.v6.1, Soltu.DM.02G006310.v6.1, Soltu.DM.02G008430.v6.1, Soltu.DM.02G014080.v6.1, Soltu.DM.02G014940.v6.1, Soltu.DM.02G018650.v6.1, Soltu.DM.02G019550.v6.1, Soltu.DM.02G019620.v6.1, Soltu.DM.02G019650.v6.1,…
GO:0009607	0vs35ng/ml	response to biotic stimulus	0.000976377	Soltu.DM.01G006200.v6.1, Soltu.DM.01G008490.v6.1, Soltu.DM.01G019820.v6.1, Soltu.DM.01G019850.v6.1, Soltu.DM.01G035900.v6.1, Soltu.DM.01G037850.v6.1, Soltu.DM.01G045250.v6.1, Soltu.DM.01G047760.v6.1, Soltu.DM.02G006310.v6.1, Soltu.DM.02G008430.v6.1, Soltu.DM.02G014080.v6.1, Soltu.DM.02G014940.v6.1, Soltu.DM.02G018650.v6.1, Soltu.DM.02G019550.v6.1, Soltu.DM.02G019620.v6.1, Soltu.DM.02G019650.v6.1,…
GO:0042537	0vs35ng/ml	benzene-containing compound metabolic process	0.000976377	Soltu.DM.02G008430.v6.1, Soltu.DM.03G020160.v6.1, Soltu.DM.05G007630.v6.1, Soltu.DM.05G007640.v6.1, Soltu.DM.07G022470.v6.1, Soltu.DM.08G002190.v6.1, Soltu.DM.08G002250.v6.1, Soltu.DM.08G002280.v6.1, Soltu.DM.08G012560.v6.1, Soltu.DM.09G023400.v6.1
GO:0010033	0vs35ng/ml	response to organic substance	0.000976377	Soltu.DM.01G002750.v6.1, Soltu.DM.01G002760.v6.1, Soltu.DM.01G002770.v6.1, Soltu.DM.01G002800.v6.1, Soltu.DM.01G002820.v6.1, Soltu.DM.01G034200.v6.1, Soltu.DM.01G037850.v6.1, Soltu.DM.01G043930.v6.1, Soltu.DM.01G045250.v6.1, Soltu.DM.01G046770.v6.1, Soltu.DM.01G047760.v6.1, Soltu.DM.02G004650.v6.1, Soltu.DM.02G006310.v6.1, Soltu.DM.02G007600.v6.1, Soltu.DM.02G018650.v6.1, Soltu.DM.02G019550.v6.1,…
GO:0009605	0vs35ng/ml	response to external stimulus	0.000976377	Soltu.DM.01G006200.v6.1, Soltu.DM.01G008490.v6.1, Soltu.DM.01G019820.v6.1, Soltu.DM.01G019850.v6.1, Soltu.DM.01G035900.v6.1, Soltu.DM.01G037850.v6.1, Soltu.DM.01G045250.v6.1, Soltu.DM.01G047760.v6.1, Soltu.DM.02G006310.v6.1, Soltu.DM.02G008430.v6.1, Soltu.DM.02G014080.v6.1, Soltu.DM.02G014940.v6.1, Soltu.DM.02G018650.v6.1, Soltu.DM.02G019550.v6.1, Soltu.DM.02G019620.v6.1, Soltu.DM.02G019650.v6.1,…
GO:0009719	0vs35ng/ml	response to endogenous stimulus	0.000976377	Soltu.DM.01G037850.v6.1, Soltu.DM.01G043930.v6.1, Soltu.DM.01G045250.v6.1, Soltu.DM.01G046770.v6.1, Soltu.DM.02G004650.v6.1, Soltu.DM.02G006310.v6.1, Soltu.DM.02G007600.v6.1, Soltu.DM.02G018650.v6.1, Soltu.DM.02G019550.v6.1, Soltu.DM.02G019620.v6.1, Soltu.DM.02G019650.v6.1, Soltu.DM.02G019670.v6.1, Soltu.DM.02G022310.v6.1, Soltu.DM.02G022410.v6.1, Soltu.DM.02G024670.v6.1, Soltu.DM.02G025220.v6.1,…
GO:1901700	0vs35ng/ml	response to oxygen-containing compound	0.000976377	Soltu.DM.01G002750.v6.1, Soltu.DM.01G002760.v6.1, Soltu.DM.01G002770.v6.1, Soltu.DM.01G002800.v6.1, Soltu.DM.01G002820.v6.1, Soltu.DM.01G029520.v6.1, Soltu.DM.01G034200.v6.1, Soltu.DM.01G035900.v6.1, Soltu.DM.01G037850.v6.1, Soltu.DM.01G040150.v6.1, Soltu.DM.01G043930.v6.1, Soltu.DM.01G045250.v6.1, Soltu.DM.01G047760.v6.1, Soltu.DM.02G004650.v6.1, Soltu.DM.02G006310.v6.1, Soltu.DM.02G018650.v6.1,…
GO:0009725	0vs35ng/ml	response to hormone	0.000976377	Soltu.DM.01G043930.v6.1, Soltu.DM.01G045250.v6.1, Soltu.DM.01G046770.v6.1, Soltu.DM.02G004650.v6.1, Soltu.DM.02G006310.v6.1, Soltu.DM.02G007600.v6.1, Soltu.DM.02G018650.v6.1, Soltu.DM.02G019550.v6.1, Soltu.DM.02G019620.v6.1, Soltu.DM.02G019650.v6.1, Soltu.DM.02G019670.v6.1, Soltu.DM.02G022310.v6.1, Soltu.DM.02G022410.v6.1, Soltu.DM.02G024670.v6.1, Soltu.DM.02G025220.v6.1, Soltu.DM.02G025760.v6.1,…
GO:0033993	0vs35ng/ml	response to lipid	0.000976377	Soltu.DM.01G043930.v6.1, Soltu.DM.02G004650.v6.1, Soltu.DM.02G018650.v6.1, Soltu.DM.02G019550.v6.1, Soltu.DM.02G019620.v6.1, Soltu.DM.02G019650.v6.1, Soltu.DM.02G019670.v6.1, Soltu.DM.02G022310.v6.1, Soltu.DM.02G024670.v6.1, Soltu.DM.02G025220.v6.1, Soltu.DM.02G025760.v6.1, Soltu.DM.02G030930.v6.1, Soltu.DM.02G032680.v6.1, Soltu.DM.03G017780.v6.1, Soltu.DM.03G025980.v6.1, Soltu.DM.04G000670.v6.1,…
GO:0018958	0vs35ng/ml	phenol-containing compound metabolic process	0.000976377	Soltu.DM.02G008430.v6.1, Soltu.DM.03G020160.v6.1, Soltu.DM.05G007630.v6.1, Soltu.DM.05G007640.v6.1, Soltu.DM.08G002190.v6.1, Soltu.DM.08G002250.v6.1, Soltu.DM.08G002280.v6.1, Soltu.DM.08G012560.v6.1, Soltu.DM.09G023400.v6.1
GO:0042221	0vs35ng/ml	response to chemical	0.000976377	Soltu.DM.01G002750.v6.1, Soltu.DM.01G002760.v6.1, Soltu.DM.01G002770.v6.1, Soltu.DM.01G002800.v6.1, Soltu.DM.01G002820.v6.1, Soltu.DM.01G008180.v6.1, Soltu.DM.01G023600.v6.1, Soltu.DM.01G029520.v6.1, Soltu.DM.01G034200.v6.1, Soltu.DM.01G035900.v6.1, Soltu.DM.01G037850.v6.1, Soltu.DM.01G040150.v6.1, Soltu.DM.01G043930.v6.1, Soltu.DM.01G044300.v6.1, Soltu.DM.01G045250.v6.1, Soltu.DM.01G046770.v6.1,…
GO:0044419	0vs35ng/ml	interspecies interaction between organisms	0.000976377	Soltu.DM.01G006200.v6.1, Soltu.DM.01G008490.v6.1, Soltu.DM.01G019820.v6.1, Soltu.DM.01G019850.v6.1, Soltu.DM.01G035900.v6.1, Soltu.DM.01G037850.v6.1, Soltu.DM.01G045250.v6.1, Soltu.DM.01G047760.v6.1, Soltu.DM.02G006310.v6.1, Soltu.DM.02G008430.v6.1, Soltu.DM.02G014080.v6.1, Soltu.DM.02G014940.v6.1, Soltu.DM.02G018650.v6.1, Soltu.DM.02G019550.v6.1, Soltu.DM.02G019620.v6.1, Soltu.DM.02G019650.v6.1,…
GO:0050896	0vs35ng/ml	response to stimulus	0.000976377	Soltu.DM.01G002750.v6.1, Soltu.DM.01G002760.v6.1, Soltu.DM.01G002770.v6.1, Soltu.DM.01G002800.v6.1, Soltu.DM.01G002820.v6.1, Soltu.DM.01G006200.v6.1, Soltu.DM.01G008180.v6.1, Soltu.DM.01G008490.v6.1, Soltu.DM.01G019360.v6.1, Soltu.DM.01G019820.v6.1, Soltu.DM.01G019850.v6.1, Soltu.DM.01G023600.v6.1, Soltu.DM.01G025170.v6.1, Soltu.DM.01G026140.v6.1, Soltu.DM.01G029520.v6.1, Soltu.DM.01G034200.v6.1,…
GO:0009651	0vs35ng/ml	response to salt stress	0.00111114	Soltu.DM.01G008180.v6.1, Soltu.DM.01G019360.v6.1, Soltu.DM.01G019820.v6.1, Soltu.DM.01G019850.v6.1, Soltu.DM.01G040150.v6.1, Soltu.DM.02G006310.v6.1, Soltu.DM.02G018650.v6.1, Soltu.DM.02G026820.v6.1, Soltu.DM.02G027850.v6.1, Soltu.DM.03G003930.v6.1, Soltu.DM.03G003950.v6.1, Soltu.DM.03G012630.v6.1, Soltu.DM.03G018430.v6.1, Soltu.DM.04G000670.v6.1, Soltu.DM.04G022410.v6.1, Soltu.DM.04G034770.v6.1,…
GO:0006970	0vs35ng/ml	response to osmotic stress	0.00163595	Soltu.DM.01G008180.v6.1, Soltu.DM.01G019360.v6.1, Soltu.DM.01G019820.v6.1, Soltu.DM.01G019850.v6.1, Soltu.DM.01G040150.v6.1, Soltu.DM.02G004650.v6.1, Soltu.DM.02G006310.v6.1, Soltu.DM.02G018650.v6.1, Soltu.DM.02G026820.v6.1, Soltu.DM.02G027850.v6.1, Soltu.DM.02G030160.v6.1, Soltu.DM.03G003930.v6.1, Soltu.DM.03G003950.v6.1, Soltu.DM.03G012630.v6.1, Soltu.DM.03G018430.v6.1, Soltu.DM.04G000670.v6.1,…
GO:0009628	0vs35ng/ml	response to abiotic stimulus	0.00163595	Soltu.DM.01G002750.v6.1, Soltu.DM.01G002760.v6.1, Soltu.DM.01G002770.v6.1, Soltu.DM.01G002800.v6.1, Soltu.DM.01G002820.v6.1, Soltu.DM.01G008180.v6.1, Soltu.DM.01G008490.v6.1, Soltu.DM.01G019360.v6.1, Soltu.DM.01G019820.v6.1, Soltu.DM.01G019850.v6.1, Soltu.DM.01G023600.v6.1, Soltu.DM.01G025170.v6.1, Soltu.DM.01G035900.v6.1, Soltu.DM.01G039320.v6.1, Soltu.DM.01G040150.v6.1, Soltu.DM.01G041270.v6.1,…
GO:0009617	0vs35ng/ml	response to bacterium	0.00163595	Soltu.DM.01G006200.v6.1, Soltu.DM.01G008490.v6.1, Soltu.DM.01G037850.v6.1, Soltu.DM.02G006310.v6.1, Soltu.DM.02G018650.v6.1, Soltu.DM.02G019550.v6.1, Soltu.DM.02G019620.v6.1, Soltu.DM.02G019650.v6.1, Soltu.DM.02G019670.v6.1, Soltu.DM.02G019820.v6.1, Soltu.DM.02G030160.v6.1, Soltu.DM.02G032680.v6.1, Soltu.DM.03G002620.v6.1, Soltu.DM.03G003930.v6.1, Soltu.DM.03G003950.v6.1, Soltu.DM.03G018430.v6.1,…
GO:0048826	0vs35ng/ml	cotyledon morphogenesis	0.00179395	Soltu.DM.03G033110.v6.1, Soltu.DM.05G006190.v6.1, Soltu.DM.05G021330.v6.1, Soltu.DM.05G021350.v6.1, Soltu.DM.05G021360.v6.1, Soltu.DM.09G000630.v6.1, Soltu.DM.09G024740.v6.1
GO:0006950	0vs35ng/ml	response to stress	0.00246966	Soltu.DM.01G002750.v6.1, Soltu.DM.01G002760.v6.1, Soltu.DM.01G002770.v6.1, Soltu.DM.01G002800.v6.1, Soltu.DM.01G002820.v6.1, Soltu.DM.01G006200.v6.1, Soltu.DM.01G008180.v6.1, Soltu.DM.01G008490.v6.1, Soltu.DM.01G019360.v6.1, Soltu.DM.01G019820.v6.1, Soltu.DM.01G019850.v6.1, Soltu.DM.01G023600.v6.1, Soltu.DM.01G026140.v6.1, Soltu.DM.01G035900.v6.1, Soltu.DM.01G037850.v6.1, Soltu.DM.01G039320.v6.1,…
GO:0048825	0vs35ng/ml	cotyledon development	0.00306061	Soltu.DM.03G033110.v6.1, Soltu.DM.05G006190.v6.1, Soltu.DM.05G021330.v6.1, Soltu.DM.05G021350.v6.1, Soltu.DM.05G021360.v6.1, Soltu.DM.08G001470.v6.1, Soltu.DM.08G028690.v6.1, Soltu.DM.09G000630.v6.1, Soltu.DM.09G024740.v6.1
GO:0006952	0vs35ng/ml	defense response	0.00336674	Soltu.DM.01G006200.v6.1, Soltu.DM.01G008490.v6.1, Soltu.DM.01G019820.v6.1, Soltu.DM.01G019850.v6.1, Soltu.DM.01G037850.v6.1, Soltu.DM.01G047760.v6.1, Soltu.DM.02G006310.v6.1, Soltu.DM.02G008430.v6.1, Soltu.DM.02G014940.v6.1, Soltu.DM.02G019550.v6.1, Soltu.DM.02G019620.v6.1, Soltu.DM.02G019650.v6.1, Soltu.DM.02G019670.v6.1, Soltu.DM.02G023680.v6.1, Soltu.DM.02G030160.v6.1, Soltu.DM.02G032680.v6.1,…
GO:0009414	0vs35ng/ml	response to water deprivation	0.00365865	Soltu.DM.01G002750.v6.1, Soltu.DM.01G002760.v6.1, Soltu.DM.01G002770.v6.1, Soltu.DM.01G002800.v6.1, Soltu.DM.01G002820.v6.1, Soltu.DM.01G035900.v6.1, Soltu.DM.01G040150.v6.1, Soltu.DM.01G043930.v6.1, Soltu.DM.02G024670.v6.1, Soltu.DM.02G030160.v6.1, Soltu.DM.03G012630.v6.1, Soltu.DM.04G003340.v6.1, Soltu.DM.05G020920.v6.1, Soltu.DM.06G017770.v6.1, Soltu.DM.07G022470.v6.1, Soltu.DM.07G025290.v6.1,…
GO:0042447	0vs35ng/ml	hormone catabolic process	0.00428744	Soltu.DM.01G025170.v6.1, Soltu.DM.04G011550.v6.1, Soltu.DM.04G035920.v6.1, Soltu.DM.07G022710.v6.1, Soltu.DM.08G012240.v6.1, Soltu.DM.10G003240.v6.1
GO:0009415	0vs35ng/ml	response to water	0.00434775	Soltu.DM.01G002750.v6.1, Soltu.DM.01G002760.v6.1, Soltu.DM.01G002770.v6.1, Soltu.DM.01G002800.v6.1, Soltu.DM.01G002820.v6.1, Soltu.DM.01G035900.v6.1, Soltu.DM.01G040150.v6.1, Soltu.DM.01G043930.v6.1, Soltu.DM.02G024670.v6.1, Soltu.DM.02G030160.v6.1, Soltu.DM.03G012630.v6.1, Soltu.DM.04G003340.v6.1, Soltu.DM.05G020920.v6.1, Soltu.DM.06G017770.v6.1, Soltu.DM.07G022470.v6.1, Soltu.DM.07G025290.v6.1,…
GO:0042493	0vs35ng/ml	response to drug	0.00535004	Soltu.DM.01G002750.v6.1, Soltu.DM.01G002760.v6.1, Soltu.DM.01G002770.v6.1, Soltu.DM.01G002800.v6.1, Soltu.DM.01G002820.v6.1, Soltu.DM.01G034200.v6.1, Soltu.DM.01G037850.v6.1, Soltu.DM.01G047760.v6.1, Soltu.DM.02G006310.v6.1, Soltu.DM.02G018650.v6.1, Soltu.DM.02G032680.v6.1, Soltu.DM.03G003930.v6.1, Soltu.DM.03G003950.v6.1, Soltu.DM.03G018430.v6.1, Soltu.DM.03G019440.v6.1, Soltu.DM.03G025980.v6.1,…
GO:0055114	0vs35ng/ml	oxidation-reduction process	0.00588713	Soltu.DM.01G005290.v6.1, Soltu.DM.01G008490.v6.1, Soltu.DM.01G010580.v6.1, Soltu.DM.01G023600.v6.1, Soltu.DM.01G025170.v6.1, Soltu.DM.01G039320.v6.1, Soltu.DM.01G044300.v6.1, Soltu.DM.01G048780.v6.1, Soltu.DM.02G020240.v6.1, Soltu.DM.02G022190.v6.1, Soltu.DM.02G024590.v6.1, Soltu.DM.02G024610.v6.1, Soltu.DM.02G024620.v6.1, Soltu.DM.02G025220.v6.1, Soltu.DM.02G025750.v6.1, Soltu.DM.02G030160.v6.1,…
GO:0009737	0vs35ng/ml	response to abscisic acid	0.00697806	Soltu.DM.01G043930.v6.1, Soltu.DM.02G004650.v6.1, Soltu.DM.02G018650.v6.1, Soltu.DM.02G019550.v6.1, Soltu.DM.02G019620.v6.1, Soltu.DM.02G019650.v6.1, Soltu.DM.02G019670.v6.1, Soltu.DM.02G022310.v6.1, Soltu.DM.02G024670.v6.1, Soltu.DM.02G032680.v6.1, Soltu.DM.03G025980.v6.1, Soltu.DM.04G000670.v6.1, Soltu.DM.04G003340.v6.1, Soltu.DM.04G034770.v6.1, Soltu.DM.05G020920.v6.1, Soltu.DM.05G021330.v6.1,…
GO:0006811	0vs35ng/ml	ion transport	0.00984035	Soltu.DM.01G027980.v6.1, Soltu.DM.01G029520.v6.1, Soltu.DM.01G035260.v6.1, Soltu.DM.01G035310.v6.1, Soltu.DM.01G035900.v6.1, Soltu.DM.01G040150.v6.1, Soltu.DM.01G051930.v6.1, Soltu.DM.02G023510.v6.1, Soltu.DM.03G012810.v6.1, Soltu.DM.03G025670.v6.1, Soltu.DM.03G029100.v6.1, Soltu.DM.03G032030.v6.1, Soltu.DM.04G031720.v6.1, Soltu.DM.05G002210.v6.1, Soltu.DM.05G006420.v6.1, Soltu.DM.05G020010.v6.1,…
GO:0009817	0vs35ng/ml	defense response to fungus, incompatible interaction	0.0111654	Soltu.DM.01G019820.v6.1, Soltu.DM.01G019850.v6.1, Soltu.DM.01G037850.v6.1, Soltu.DM.02G008430.v6.1, Soltu.DM.06G005820.v6.1, Soltu.DM.08G027270.v6.1, Soltu.DM.08G027280.v6.1, Soltu.DM.08G027290.v6.1, Soltu.DM.11G022590.v6.1
GO:0098542	0vs35ng/ml	defense response to other organism	0.0136594	Soltu.DM.01G006200.v6.1, Soltu.DM.01G008490.v6.1, Soltu.DM.01G019820.v6.1, Soltu.DM.01G019850.v6.1, Soltu.DM.01G037850.v6.1, Soltu.DM.01G047760.v6.1, Soltu.DM.02G006310.v6.1, Soltu.DM.02G008430.v6.1, Soltu.DM.02G014940.v6.1, Soltu.DM.02G019550.v6.1, Soltu.DM.02G019620.v6.1, Soltu.DM.02G019650.v6.1, Soltu.DM.02G019670.v6.1, Soltu.DM.02G030160.v6.1, Soltu.DM.02G032680.v6.1, Soltu.DM.03G002620.v6.1,…
GO:0010035	0vs35ng/ml	response to inorganic substance	0.0157427	Soltu.DM.01G002750.v6.1, Soltu.DM.01G002760.v6.1, Soltu.DM.01G002770.v6.1, Soltu.DM.01G002800.v6.1, Soltu.DM.01G002820.v6.1, Soltu.DM.01G029520.v6.1, Soltu.DM.01G035900.v6.1, Soltu.DM.01G040150.v6.1, Soltu.DM.01G043930.v6.1, Soltu.DM.02G024670.v6.1, Soltu.DM.02G030160.v6.1, Soltu.DM.02G032680.v6.1, Soltu.DM.03G000340.v6.1, Soltu.DM.03G012630.v6.1, Soltu.DM.03G018430.v6.1, Soltu.DM.03G019440.v6.1,…
GO:0097305	0vs35ng/ml	response to alcohol	0.0190903	Soltu.DM.01G043930.v6.1, Soltu.DM.02G004650.v6.1, Soltu.DM.02G018650.v6.1, Soltu.DM.02G019550.v6.1, Soltu.DM.02G019620.v6.1, Soltu.DM.02G019650.v6.1, Soltu.DM.02G019670.v6.1, Soltu.DM.02G022310.v6.1, Soltu.DM.02G024670.v6.1, Soltu.DM.02G032680.v6.1, Soltu.DM.03G025980.v6.1, Soltu.DM.04G000670.v6.1, Soltu.DM.04G003340.v6.1, Soltu.DM.04G034770.v6.1, Soltu.DM.05G020920.v6.1, Soltu.DM.05G021330.v6.1,…
GO:0009699	0vs35ng/ml	phenylpropanoid biosynthetic process	0.0224637	Soltu.DM.02G019020.v6.1, Soltu.DM.02G024590.v6.1, Soltu.DM.02G024610.v6.1, Soltu.DM.02G024620.v6.1, Soltu.DM.03G020160.v6.1, Soltu.DM.04G035820.v6.1, Soltu.DM.05G025440.v6.1, Soltu.DM.09G001990.v6.1, Soltu.DM.09G024040.v6.1, Soltu.DM.10G005590.v6.1, Soltu.DM.11G002250.v6.1, Soltu.DM.11G002260.v6.1, Soltu.DM.11G010780.v6.1
GO:0048878	0vs35ng/ml	chemical homeostasis	0.0272943	Soltu.DM.01G029520.v6.1, Soltu.DM.01G035900.v6.1, Soltu.DM.02G022410.v6.1, Soltu.DM.02G023510.v6.1, Soltu.DM.02G025220.v6.1, Soltu.DM.02G031500.v6.1, Soltu.DM.03G017780.v6.1, Soltu.DM.03G019440.v6.1, Soltu.DM.03G029100.v6.1, Soltu.DM.03G033110.v6.1, Soltu.DM.04G002690.v6.1, Soltu.DM.05G002970.v6.1, Soltu.DM.05G020920.v6.1, Soltu.DM.07G005000.v6.1, Soltu.DM.08G004290.v6.1, Soltu.DM.08G020150.v6.1,…
GO:0010588	0vs35ng/ml	cotyledon vascular tissue pattern formation	0.0288503	Soltu.DM.05G021330.v6.1, Soltu.DM.05G021350.v6.1, Soltu.DM.05G021360.v6.1, Soltu.DM.09G000630.v6.1, Soltu.DM.09G024740.v6.1
GO:0055065	0vs35ng/ml	metal ion homeostasis	0.0288503	Soltu.DM.01G029520.v6.1, Soltu.DM.01G035900.v6.1, Soltu.DM.02G023510.v6.1, Soltu.DM.02G031500.v6.1, Soltu.DM.03G029100.v6.1, Soltu.DM.05G020920.v6.1, Soltu.DM.07G005000.v6.1, Soltu.DM.10G010160.v6.1, Soltu.DM.10G020790.v6.1, Soltu.DM.10G020800.v6.1, Soltu.DM.10G020810.v6.1, Soltu.DM.10G024390.v6.1, Soltu.DM.12G002750.v6.1
GO:0042742	0vs35ng/ml	defense response to bacterium	0.033052	Soltu.DM.01G006200.v6.1, Soltu.DM.01G008490.v6.1, Soltu.DM.01G037850.v6.1, Soltu.DM.02G019550.v6.1, Soltu.DM.02G019620.v6.1, Soltu.DM.02G019650.v6.1, Soltu.DM.02G019670.v6.1, Soltu.DM.02G030160.v6.1, Soltu.DM.02G032680.v6.1, Soltu.DM.03G002620.v6.1, Soltu.DM.03G018430.v6.1, Soltu.DM.03G025980.v6.1, Soltu.DM.04G012100.v6.1, Soltu.DM.05G007630.v6.1, Soltu.DM.05G007640.v6.1, Soltu.DM.05G014640.v6.1,…
GO:0016998	0vs35ng/ml	cell wall macromolecule catabolic process	0.0381721	Soltu.DM.02G024590.v6.1, Soltu.DM.02G024610.v6.1, Soltu.DM.02G024620.v6.1, Soltu.DM.05G003000.v6.1, Soltu.DM.09G005280.v6.1, Soltu.DM.11G020640.v6.1
GO:0008202	0vs35ng/ml	steroid metabolic process	0.0397194	Soltu.DM.01G048780.v6.1, Soltu.DM.02G022190.v6.1, Soltu.DM.02G025220.v6.1, Soltu.DM.03G017780.v6.1, Soltu.DM.06G003760.v6.1, Soltu.DM.08G004290.v6.1, Soltu.DM.08G020150.v6.1, Soltu.DM.10G003720.v6.1, Soltu.DM.11G000670.v6.1, Soltu.DM.12G024720.v6.1
GO:0048582	0vs35ng/ml	positive regulation of post-embryonic development	0.0450861	Soltu.DM.01G045030.v6.1, Soltu.DM.03G008920.v6.1, Soltu.DM.03G028960.v6.1, Soltu.DM.04G031720.v6.1, Soltu.DM.05G007630.v6.1, Soltu.DM.05G007640.v6.1, Soltu.DM.08G001470.v6.1, Soltu.DM.08G002190.v6.1, Soltu.DM.08G002250.v6.1, Soltu.DM.08G002280.v6.1, Soltu.DM.08G012560.v6.1
GO:0010030	0vs35ng/ml	positive regulation of seed germination	0.0450861	Soltu.DM.01G045030.v6.1, Soltu.DM.05G007630.v6.1, Soltu.DM.05G007640.v6.1, Soltu.DM.08G002190.v6.1, Soltu.DM.08G002250.v6.1, Soltu.DM.08G002280.v6.1, Soltu.DM.08G012560.v6.1
GO:0009072	0vs35ng/ml	aromatic amino acid family metabolic process	0.0450861	Soltu.DM.01G008490.v6.1, Soltu.DM.05G007630.v6.1, Soltu.DM.05G007640.v6.1, Soltu.DM.08G002190.v6.1, Soltu.DM.08G002250.v6.1, Soltu.DM.08G002280.v6.1, Soltu.DM.08G012560.v6.1, Soltu.DM.11G010000.v6.1
GO:0009698	0vs35ng/ml	phenylpropanoid metabolic process	0.0468292	Soltu.DM.02G019020.v6.1, Soltu.DM.02G024590.v6.1, Soltu.DM.02G024610.v6.1, Soltu.DM.02G024620.v6.1, Soltu.DM.03G020160.v6.1, Soltu.DM.04G035820.v6.1, Soltu.DM.05G025440.v6.1, Soltu.DM.09G001990.v6.1, Soltu.DM.09G024040.v6.1, Soltu.DM.10G005590.v6.1, Soltu.DM.11G002250.v6.1, Soltu.DM.11G002260.v6.1, Soltu.DM.11G010780.v6.1
GO:0016999	0vs35ng/ml	antibiotic metabolic process	0.0468292	Soltu.DM.02G008430.v6.1, Soltu.DM.05G007630.v6.1, Soltu.DM.05G007640.v6.1, Soltu.DM.08G002190.v6.1, Soltu.DM.08G002250.v6.1, Soltu.DM.08G002280.v6.1, Soltu.DM.08G012560.v6.1, Soltu.DM.09G023400.v6.1, Soltu.DM.12G004810.v6.1
GO:0010243	0vs35ng/ml	response to organonitrogen compound	0.0480883	Soltu.DM.01G002750.v6.1, Soltu.DM.01G002760.v6.1, Soltu.DM.01G002770.v6.1, Soltu.DM.01G002800.v6.1, Soltu.DM.01G002820.v6.1, Soltu.DM.01G034200.v6.1, Soltu.DM.01G037850.v6.1, Soltu.DM.01G047760.v6.1, Soltu.DM.02G018650.v6.1, Soltu.DM.03G025980.v6.1, Soltu.DM.05G027220.v6.1, Soltu.DM.06G031130.v6.1, Soltu.DM.07G019030.v6.1, Soltu.DM.08G028350.v6.1, Soltu.DM.09G003520.v6.1, Soltu.DM.09G010330.v6.1,…
GO:0046482	0vs50ng/ml	para-aminobenzoic acid metabolic process	0.00483871	Soltu.DM.05G007630.v6.1, Soltu.DM.05G007640.v6.1, Soltu.DM.08G002210.v6.1, Soltu.DM.08G002250.v6.1, Soltu.DM.08G002280.v6.1, Soltu.DM.11G023920.v6.1
GO:0018874	0vs50ng/ml	benzoate metabolic process	0.0122041	Soltu.DM.05G007630.v6.1, Soltu.DM.05G007640.v6.1, Soltu.DM.08G002210.v6.1, Soltu.DM.08G002250.v6.1, Soltu.DM.08G002280.v6.1
GO:0019379	0vs50ng/ml	sulfate assimilation, phosphoadenylyl sulfate reduction by phosphoadenylyl-sulfate reductase (thioredoxin)	0.0126723	Soltu.DM.02G004130.v6.1, Soltu.DM.02G020240.v6.1, Soltu.DM.03G002670.v6.1
GO:0009628	0vs50ng/ml	response to abiotic stimulus	0.0126723	Soltu.DM.01G002400.v6.1, Soltu.DM.01G002810.v6.1, Soltu.DM.01G002820.v6.1, Soltu.DM.01G018600.v6.1, Soltu.DM.01G019820.v6.1, Soltu.DM.01G019850.v6.1, Soltu.DM.01G023600.v6.1, Soltu.DM.01G024670.v6.1, Soltu.DM.01G034130.v6.1, Soltu.DM.01G035170.v6.1, Soltu.DM.01G035900.v6.1, Soltu.DM.01G039320.v6.1, Soltu.DM.01G040150.v6.1, Soltu.DM.02G006310.v6.1, Soltu.DM.02G012730.v6.1, Soltu.DM.02G020950.v6.1,…
GO:0002215	0vs50ng/ml	defense response to nematode	0.0156554	Soltu.DM.01G019820.v6.1, Soltu.DM.01G019850.v6.1, Soltu.DM.03G029730.v6.1, Soltu.DM.11G026350.v6.1
GO:0009414	0vs50ng/ml	response to water deprivation	0.0243008	Soltu.DM.01G002400.v6.1, Soltu.DM.01G002810.v6.1, Soltu.DM.01G002820.v6.1, Soltu.DM.01G035900.v6.1, Soltu.DM.01G040150.v6.1, Soltu.DM.02G024670.v6.1, Soltu.DM.02G030160.v6.1, Soltu.DM.03G012710.v6.1, Soltu.DM.03G016750.v6.1, Soltu.DM.05G002670.v6.1, Soltu.DM.06G017770.v6.1, Soltu.DM.06G018840.v6.1, Soltu.DM.07G013370.v6.1, Soltu.DM.08G002210.v6.1, Soltu.DM.08G002250.v6.1, Soltu.DM.08G002280.v6.1,…
GO:0019419	0vs50ng/ml	sulfate reduction	0.0243008	Soltu.DM.02G004130.v6.1, Soltu.DM.02G020240.v6.1, Soltu.DM.03G002670.v6.1
GO:0010029	0vs50ng/ml	regulation of seed germination	0.0243008	Soltu.DM.01G045030.v6.1, Soltu.DM.02G016250.v6.1, Soltu.DM.02G016720.v6.1, Soltu.DM.02G016740.v6.1, Soltu.DM.02G016750.v6.1, Soltu.DM.02G016770.v6.1, Soltu.DM.05G007630.v6.1, Soltu.DM.05G007640.v6.1, Soltu.DM.06G002140.v6.1, Soltu.DM.08G002210.v6.1, Soltu.DM.08G002250.v6.1, Soltu.DM.08G002280.v6.1
GO:0009415	0vs50ng/ml	response to water	0.0243008	Soltu.DM.01G002400.v6.1, Soltu.DM.01G002810.v6.1, Soltu.DM.01G002820.v6.1, Soltu.DM.01G035900.v6.1, Soltu.DM.01G040150.v6.1, Soltu.DM.02G024670.v6.1, Soltu.DM.02G030160.v6.1, Soltu.DM.03G012710.v6.1, Soltu.DM.03G016750.v6.1, Soltu.DM.05G002670.v6.1, Soltu.DM.06G017770.v6.1, Soltu.DM.06G018840.v6.1, Soltu.DM.07G013370.v6.1, Soltu.DM.08G002210.v6.1, Soltu.DM.08G002250.v6.1, Soltu.DM.08G002280.v6.1,…
GO:0000103	0vs50ng/ml	sulfate assimilation	0.0243008	Soltu.DM.02G004130.v6.1, Soltu.DM.02G020240.v6.1, Soltu.DM.03G000340.v6.1, Soltu.DM.03G002670.v6.1
GO:0046462	0vs50ng/ml	monoacylglycerol metabolic process	0.0289386	Soltu.DM.02G016250.v6.1, Soltu.DM.02G016720.v6.1, Soltu.DM.02G016740.v6.1, Soltu.DM.02G016750.v6.1, Soltu.DM.02G016770.v6.1
GO:0052651	0vs50ng/ml	monoacylglycerol catabolic process	0.0289386	Soltu.DM.02G016250.v6.1, Soltu.DM.02G016720.v6.1, Soltu.DM.02G016740.v6.1, Soltu.DM.02G016750.v6.1, Soltu.DM.02G016770.v6.1
GO:1900140	0vs50ng/ml	regulation of seedling development	0.0289386	Soltu.DM.01G045030.v6.1, Soltu.DM.02G016250.v6.1, Soltu.DM.02G016720.v6.1, Soltu.DM.02G016740.v6.1, Soltu.DM.02G016750.v6.1, Soltu.DM.02G016770.v6.1, Soltu.DM.05G007630.v6.1, Soltu.DM.05G007640.v6.1, Soltu.DM.06G002140.v6.1, Soltu.DM.08G002210.v6.1, Soltu.DM.08G002250.v6.1, Soltu.DM.08G002280.v6.1
	0vs50ng/ml	response to heat	0.0361361	Soltu.DM.01G039320.v6.1, Soltu.DM.04G000670.v6.1, Soltu.DM.04G021800.v6.1, Soltu.DM.05G022450.v6.1, Soltu.DM.06G018840.v6.1, Soltu.DM.08G013140.v6.1, Soltu.DM.09G009450.v6.1, Soltu.DM.09G020330.v6.1, Soltu.DM.09G020340.v6.1, Soltu.DM.09G020350.v6.1, Soltu.DM.09G024280.v6.1, Soltu.DM.10G019280.v6.1, Soltu.DM.11G002380.v6.1, Soltu.DM.11G011960.v6.1, Soltu.DM.12G010920.v6.1

## Sheet: Table S6
Supplemental Table 6. Differentially expressed transcription factor genes.
Gene_ID	TF	Expression level
		0ng/ml_rep1	0ng/ml_rep2	5ng/ml_rep1	5ng/ml_rep2	20ng/ml_rep1	20ng/ml_rep2	35ng/ml_rep1	35ng/ml_rep2	50ng/ml_rep1	50ng/ml_rep2
Soltu.DM.04G032200.v6.1	AP2	0.839883	5.02511	1.19275	1.63046	0.981311	1.0473	0.695298	0.792013	0.305767	2.26152
Soltu.DM.11G025890.v6.1	AP2	392.947	196.455	149.507	318.898	308.684	203.911	116.535	174.354	134.8	252.252
Soltu.DM.08G023050.v6.1	ARR-B	29.9963	48.9661	21.3505	99.5335	45.1909	34.5409	9.94343	7.57652	9.30692	30.7548
Soltu.DM.08G030310.v6.1	B3	0.814722	0.521456	0.834156	1.94493	0.41213	0.640585	1.33433	0.73065	2.72617	1.13543
Soltu.DM.09G002750.v6.1	B3	5.05784	21.0661	15.5966	41.7069	8.21041	10.9667	28.8971	4.51165	2.87965	18.7948
Soltu.DM.01G050320.v6.1	BBR-BPC	56.1791	21.8669	19.4658	19.1044	24.7177	30.9523	13.3648	47.2604	32.8686	33.8737
Soltu.DM.01G039060.v6.1	C2H2	17.4515	21.3884	20.3729	17.2653	30.5218	22.2423	7.49516	11.7177	12.5787	22.7907
Soltu.DM.01G046560.v6.1	C2H2	25.0776	26.5024	56.2971	15.6829	49.2844	38.9222	57.7752	104.29	95.2729	34.6996
Soltu.DM.03G019370.v6.1	C2H2	5.27747	2.79204	3.55565	4.4371	2.67338	4.05787	2.88955	8.65938	11.8368	2.87337
Soltu.DM.04G032780.v6.1	C2H2	97.8571	91.0026	194.692	71.3403	189.805	118.564	132.638	203.408	217.347	130.508
Soltu.DM.05G007480.v6.1	C2H2	0.186945	12.1734	3.93297	2.17765	0.620784	2.20128	4.14213	0.623644	1.79953	4.55494
Soltu.DM.05G025220.v6.1	C2H2	1.82665	2.99544	15.5278	3.50481	6.48793	4.56491	15.7048	10.697	3.96122	5.59082
Soltu.DM.05G025230.v6.1	C2H2	5.04565	6.79312	8.88766	3.66254	4.05112	8.34609	14.4646	9.04185	2.1084	7.00893
Soltu.DM.06G018000.v6.1	C2H2	0.876215	3.56314	4.41505	5.09656	2.91503	3.09918	7.15276	2.15652	2.45086	3.87171
Soltu.DM.06G024060.v6.1	C2H2	242.795	117.653	96.2214	77.033	97.6074	122.826	69.0249	268.161	169.375	145.234
Soltu.DM.06G029790.v6.1	C2H2	1.41049	4.88539	2.33915	0.698881	0.951091	1.15784	0.872865	3.06878	1.95485	2.29009
Soltu.DM.06G030160.v6.1	C2H2	0.861651	0.755699	1.13542	1.89229	1.25391	0.70054	0.675502	0.665271	1.7291	1.29486
Soltu.DM.06G031190.v6.1	C2H2	2.99065	2.72361	4.25181	0.798148	3.34129	2.02812	1.19942	13.1044	12.3395	2.23249
Soltu.DM.06G031200.v6.1	C2H2	17.8811	14.6532	86.2158	30.0023	51.4181	64.8241	57.9023	50.9409	42.2433	22.7841
Soltu.DM.09G006120.v6.1	C2H2	0.972841	0.866143	0.844484	2.02189	2.66773	1.83933	0.649323	1.89757	2.28004	0.653426
Soltu.DM.09G014860.v6.1	C2H2	3.14346	2.63671	5.24618	1.67597	7.36974	3.5065	3.83642	6.47175	6.78841	3.88756
Soltu.DM.11G026500.v6.1	C2H2	9.19592	10.4825	15.8457	3.93031	26.764	12.1041	8.64602	35.8933	25.2125	9.00726
Soltu.DM.11G026510.v6.1	C2H2	10.3291	7.45375	14.0963	3.69405	9.79603	11.452	8.33112	49.674	25.5708	5.60336
Soltu.DM.11G026530.v6.1	C2H2	1.5382	1.11754	3.51694	0.71247	2.0913	2.4184	2.4912	6.7324	4.34237	1.76012
Soltu.DM.11G026550.v6.1	C2H2	1.36741	2.38398	4.2674	0.552994	2.44891	2.53576	1.31808	9.07731	5.27764	1.3254
Soltu.DM.11G026560.v6.1	C2H2	7.00005	3.88148	7.88975	0.746891	7.00761	3.82112	5.82013	22.3428	8.7611	3.98348
Soltu.DM.11G026570.v6.1	C2H2	7.76396	6.78093	18.6206	1.94997	15.15	5.24967	12.1765	28.4648	16.6217	4.93435
Soltu.DM.12G006170.v6.1	C2H2	2.12565	3.45613	26.8373	10.5082	12.2418	5.81467	18.8873	2.60505	6.93524	2.97118
Soltu.DM.12G006180.v6.1	C2H2	0.609055	1.62717	26.6361	5.37158	3.80527	1.8283	19.6309	1.49821	6.63764	1.12977
Soltu.DM.06G015840.v6.1	C3H	8.04306	3.24639	4.69314	6.6309	7.92292	3.89326	3.05507	8.44038	22.2804	1.25124
Soltu.DM.06G015870.v6.1	C3H	6.04205	2.06524	2.3188	4.97419	3.56803	1.76962	1.64764	5.2451	14.9308	1.29365
Soltu.DM.07G020080.v6.1	C3H	3.61704	4.09085	3.11714	12.9303	6.51199	3.16675	4.86525	4.18907	3.31771	4.47303
Soltu.DM.08G014110.v6.1	C3H	23.396	25.1997	18.4689	40.374	28.4557	16.2411	9.41813	14.0683	8.31725	21.3765
Soltu.DM.08G002010.v6.1	CO-like	5.6492	6.35929	4.97549	7.09956	4.48373	8.18457	6.75634	7.14229	14.0655	8.45966
Soltu.DM.02G029480.v6.1	Dof	18.9629	12.7112	4.42473	10.1375	13.308	12.8409	2.58088	23.6066	13.3271	11.2397
Soltu.DM.06G025370.v6.1	Dof	8.68708	14.2907	7.83143	12.6569	8.98072	6.32119	3.90624	7.12322	3.25741	13.8004
Soltu.DM.09G002280.v6.1	Dof	14.8955	12.8696	8.61258	3.85968	4.18519	17.1782	5.07472	13.7858	10.6289	16.2286
Soltu.DM.10G020610.v6.1	Dof	1.23726	1.94488	0.526157	0.891838	1.7513	1.73861	0.32257	1.82647	2.97448	1.08566
Soltu.DM.11G025780.v6.1	Dof	101.974	42.4279	14.6845	16.6772	60.912	37.7841	10.4388	95.2623	28.1496	54.1105
Soltu.DM.01G031000.v6.1	ERF	10.1102	43.9304	30.6095	57.7516	41.843	41.4723	17.7338	7.11874	0.111668	43.7517
Soltu.DM.01G034620.v6.1	ERF	0.943177	1.19903	0.964237	3.47314	0.918808	1.05961	1.80434	0.863762	0.523782	1.39281
Soltu.DM.01G047760.v6.1	ERF	11.2421	10.8231	12.6731	2.13983	6.09686	9.78176	7.10935	41.9997	17.328	6.12271
Soltu.DM.02G028930.v6.1	ERF	24.777	25.5752	33.6846	12.6088	16.0576	32.6532	26.9071	85.2416	71.3281	21.5021
Soltu.DM.03G005790.v6.1	ERF	26.223	18.3621	12.5099	5.15064	17.3348	12.8918	8.68702	25.1065	25.7906	19.4207
Soltu.DM.03G014550.v6.1	ERF	1.63087	2.85221	4.64679	4.20991	3.1294	1.31112	3.54018	0.799926	1.35184	2.76132
Soltu.DM.03G014560.v6.1	ERF	4.45453	2.35511	12.2139	11.9364	19.6527	2.71932	3.86149	4.17276	4.02012	2.88392
Soltu.DM.03G014580.v6.1	ERF	3.4034	1.27859	5.2365	9.2925	10.7316	2.01955	1.76354	3.44041	2.40218	1.99551
Soltu.DM.03G016740.v6.1	ERF	5.31402	3.71448	9.42931	0.542069	3.58499	6.88426	4.59274	15.9852	9.8057	2.65394
Soltu.DM.03G016750.v6.1	ERF	3.18851	1.89723	4.57592	1.50895	1.66274	1.48717	1.50871	10.6825	9.90825	1.86007
Soltu.DM.04G024100.v6.1	ERF	14.2416	14.0522	8.66424	4.80293	7.70165	14.9302	6.61139	33.556	14.2996	9.58242
Soltu.DM.04G027450.v6.1	ERF	288.632	152.548	192.962	101.333	162.809	192.327	261.88	622.842	1135.83	160.988
Soltu.DM.05G020900.v6.1	ERF	28.3371	13.9649	22.6672	21.0599	29.84	17.8493	21.5027	26.0721	62.8713	14.0734
Soltu.DM.05G022070.v6.1	ERF	63.4003	129.889	296.324	150.332	121.286	160.941	210.903	97.9227	83.7876	141.579
Soltu.DM.05G022450.v6.1	ERF	16.9848	20.0893	19.0901	16.8671	20.8936	22.3135	13.926	51.8629	44.9068	26.7329
Soltu.DM.07G012990.v6.1	ERF	10.8373	24.3663	37.6845	24.1336	6.01603	23.0416	70.3923	15.7296	1.96431	37.4539
Soltu.DM.07G019630.v6.1	ERF	3.80869	4.7646	4.62605	2.50529	5.56051	4.8342	2.59243	7.0044	13.0323	5.43482
Soltu.DM.08G000060.v6.1	ERF	5.19501	3.43958	3.60134	0.481229	3.50449	6.31892	1.55641	33.6162	14.8902	2.06739
Soltu.DM.08G000070.v6.1	ERF	2.30751	2.9076	1.82004	1.27445	2.09396	3.28196	0.828547	13.6774	8.27767	1.07232
Soltu.DM.08G024150.v6.1	ERF	9.64982	18.2833	110.051	30.8317	20.9501	29.7498	151.254	19.9953	27.7995	14.9099
Soltu.DM.08G024160.v6.1	ERF	11.1076	27.3314	107.907	35.3193	21.8232	35.9327	125.709	42.3281	54.1381	22.6482
Soltu.DM.08G024170.v6.1	ERF	9.37367	7.42584	17.0379	14.5225	32.8854	9.52798	12.5543	15.3368	15.6011	9.60066
Soltu.DM.08G028690.v6.1	ERF	5.42934	8.37524	3.4097	5.71343	3.80764	3.86463	3.53704	2.57611	0.264969	8.36245
Soltu.DM.09G021200.v6.1	ERF	4.22509	0.335835	2.29626	3.23836	6.78447	1.65399	1.19345	1.38783	8.67943	0.944787
Soltu.DM.10G019280.v6.1	ERF	7.29481	3.84817	4.55731	3.35388	5.83776	6.22001	4.43466	23.6388	26.6726	2.78892
Soltu.DM.11G001290.v6.1	ERF	2.03111	1.06033	3.16219	1.94507	4.33721	2.82821	1.82148	2.17093	1.51956	0.921136
Soltu.DM.11G011130.v6.1	ERF	0.629564	0.192722	0.722663	0.459115	0.822522	0.509658	1.45517	1.92829	0.565472	0.659338
Soltu.DM.12G007600.v6.1	ERF	86.3217	56.9867	75.7186	36.1617	51.7187	57.5705	103.189	184.97	295.576	56.1184
Soltu.DM.12G025240.v6.1	ERF	8.8822	10.2169	5.05102	9.56902	10.1817	4.94663	5.7934	6.027	1.24463	7.15286
Soltu.DM.12G026290.v6.1	ERF	2.99723	4.22585	9.21934	2.0851	50.3037	3.60404	7.27295	10.8041	6.77406	3.89407
Soltu.DM.02G015850.v6.1	G2-like	1.01932	0.344334	0.961346	1.16366	0.607198	0.779476	0.782568	1.34496	2.78944	0.456241
Soltu.DM.05G002670.v6.1	G2-like	1.80519	0.821359	1.52827	0.817731	2.35723	1.06516	0.420534	2.89933	5.16193	0.749354
Soltu.DM.07G020230.v6.1	G2-like	0.65476	3.41942	0.839521	5.25478	3.15327	0.903415	0.720885	0.171951	0	3.35217
Soltu.DM.08G003720.v6.1	G2-like	2.80933	4.37881	1.92492	3.53954	4.0356	4.23482	1.11638	1.53751	1.40083	2.32333
Soltu.DM.12G023850.v6.1	G2-like	4.04908	8.26897	13.9292	7.82879	5.7937	4.75178	26.4116	3.66057	12.9126	4.82299
Soltu.DM.12G024640.v6.1	G2-like	1.30127	2.01393	1.12357	1.87635	4.78172	3.15988	0.722561	1.63766	2.1442	2.34622
Soltu.DM.03G003830.v6.1	GATA	2.61521	4.47488	2.75588	3.37898	2.92969	2.82616	4.57788	0.634371	0.125579	2.16633
Soltu.DM.05G026820.v6.1	GATA	0.815499	4.78266	0.510274	1.71044	1.1868	1.0438	1.50921	0.23885	0.364167	0.993833
Soltu.DM.01G039930.v6.1	GRAS	27.5674	24.0333	52.523	47.2194	38.9533	32.9676	72.9249	41.066	45.1892	33.1793
Soltu.DM.04G009310.v6.1	GRAS	4.94004	2.8069	4.69969	3.04402	3.84285	2.6141	3.37543	9.15304	17.9913	2.43725
Soltu.DM.05G021030.v6.1	GRAS	2.29353	1.46981	5.07435	4.44807	1.8428	1.58082	3.6357	1.65943	0.951063	0.520848
Soltu.DM.06G013280.v6.1	GRAS	14.9848	12.7515	16.8443	10.1267	17.8529	15.2464	13.0966	31.3705	54.9028	12.531
Soltu.DM.07G026970.v6.1	GRAS	0.642093	20.9922	23.9719	26.6693	30.2308	28.4523	31.5388	29.7021	26.5835	26.8571
Soltu.DM.08G027050.v6.1	GRAS	0.637628	0.673004	0.285757	0.413667	0.387192	0.165329	0.419047	0.420217	0.349538	0.244527
Soltu.DM.12G001040.v6.1	GRAS	45.9583	18.8539	21.5469	32.9969	27.2798	18.1147	11.4818	19.9085	76.5102	12.683
Soltu.DM.12G027800.v6.1	HB-other	42.4041	10.4025	18.112	16.6512	32.2312	17.3303	9.0583	34.8225	92.5402	12.2661
Soltu.DM.03G035320.v6.1	HD-ZIP	5.82267	6.93201	11.8497	15.1624	7.60783	11.7405	9.19651	6.8154	6.15997	7.81442
Soltu.DM.04G030250.v6.1	HD-ZIP	29.4799	66.4666	22.5223	29.3898	21.946	24.0593	31.6008	27.9736	14.4386	37.9146
Soltu.DM.05G006190.v6.1	HD-ZIP	3.47598	4.0549	1.45924	3.89696	2.38998	1.47867	0.606719	2.25132	0.494698	1.39488
Soltu.DM.05G021250.v6.1	HD-ZIP	419.866	178.423	157.556	179.113	349.963	195.424	89.9512	242.707	73.9772	194.92
Soltu.DM.06G014070.v6.1	HD-ZIP	11.0347	3.11658	5.31903	8.53699	13.1198	5.69382	1.07997	3.02889	1.89589	5.61534
Soltu.DM.08G024310.v6.1	HD-ZIP	33.8776	31.8736	13.8312	18.3101	28.7093	22.2056	14.4848	30.4348	7.08728	18.9809
Soltu.DM.08G030040.v6.1	HD-ZIP	1.92632	2.03366	0.372723	0.664865	4.02482	0.422429	0.075446	4.66031	3.69671	0.609397
Soltu.DM.11G003380.v6.1	HD-ZIP	142.804	102.912	85.5309	120.984	124.889	90.0883	35.9031	63.1226	18.6101	92.8057
Soltu.DM.04G010950.v6.1	HSF	72.3982	221.758	362.791	209.305	107.279	195.074	407.441	108.201	66.6045	190.926
Soltu.DM.07G011880.v6.1	HSF	14.0589	26.2562	10.0487	34.1659	28.013	13.2637	6.57503	6.69566	3.57501	40.326
Soltu.DM.08G013140.v6.1	HSF	18.7372	15.8799	20.9723	10.8688	33.5164	9.7838	6.07722	10.8353	49.6653	19.9183
Soltu.DM.08G027190.v6.1	HSF	32.4102	21.8722	34.5406	27.4849	35.3692	43.747	30.1864	55.3599	80.3181	46.862
Soltu.DM.09G020330.v6.1	HSF	3.16705	2.90159	3.69462	3.0011	5.04844	5.11274	2.01198	12.5373	15.4767	3.84754
Soltu.DM.09G020340.v6.1	HSF	3.59736	6.30324	6.90609	1.89977	4.11686	6.81679	3.63431	17.0412	28.1449	5.78974
Soltu.DM.09G020350.v6.1	HSF	2.2686	2.8465	4.69956	1.71647	3.19825	4.49762	3.24763	6.91666	12.0427	3.40841
Soltu.DM.02G012450.v6.1	LBD	3.75518	2.12431	1.50558	0.958658	2.6198	1.20271	0.768735	1.8701	0.432483	1.71582
Soltu.DM.02G025760.v6.1	LBD	24.6527	10.0867	54.5677	27.118	11.2447	27.4094	81.3694	50.4269	182.596	13.254
Soltu.DM.06G010230.v6.1	LBD	15.9665	32.5453	61.1824	31.7948	24.9334	95.799	70.4152	16.8607	5.67467	89.3827
Soltu.DM.11G025600.v6.1	LBD	29.9357	30.215	15.548	10.9709	27.6307	22.1934	28.7718	29.3994	12.0463	19.0469
Soltu.DM.08G022900.v6.1	LSD	7.4807	4.07919	0.730661	2.91669	1.1657	1.6301	0	2.04098	3.25225	0.477359
Soltu.DM.03G016470.v6.1	M-type_MADS	13.6566	6.61006	4.22248	7.22045	3.62577	3.9728	5.09402	9.25068	9.75639	6.17193
Soltu.DM.01G045080.v6.1	MIKC_MADS	3.53266	0.696178	5.5018	0.793346	6.81096	1.60699	0.554325	13.4178	0.613254	0.483786
Soltu.DM.08G026760.v6.1	MIKC_MADS	2.04543	6.30072	1.42652	3.7864	0.280958	4.83514	4.66615	1.10798	0.233459	2.01977
Soltu.DM.01G018600.v6.1	MYB	7.94985	8.29063	2.87664	2.38124	8.21767	8.06815	7.48117	24.044	24.9546	8.51416
Soltu.DM.01G024670.v6.1	MYB	3.33016	32.0298	18.922	88.7522	18.8117	23.1107	23.1522	1.54488	0	73.914
Soltu.DM.03G000640.v6.1	MYB	4.65245	2.82724	9.63243	3.76963	8.84193	4.73065	8.49246	8.31907	5.71474	3.98849
Soltu.DM.03G014050.v6.1	MYB	3.03104	1.69338	4.00378	7.08796	9.87195	1.1748	5.78716	6.19212	3.19684	1.90658
Soltu.DM.03G026770.v6.1	MYB	1.41356	0.689102	0.916547	1.10625	3.38301	2.99689	0.573651	2.67312	1.55072	1.38531
Soltu.DM.03G034270.v6.1	MYB	15.489	16.9783	13.721	17.1774	22.7796	13.2041	6.32208	7.59998	6.11041	20.4236
Soltu.DM.04G034270.v6.1	MYB	2.3982	3.85023	3.32595	3.63672	3.6481	1.94855	4.51945	2.0032	0.881684	2.00193
Soltu.DM.06G014570.v6.1	MYB	3.74691	10.3108	3.5161	6.11701	2.40723	3.65524	4.79137	4.61547	1.92112	4.69937
Soltu.DM.06G034280.v6.1	MYB	61.3295	75.6648	42.1132	96.4458	94.1728	47.1879	19.3217	28.8298	1.71057	74.3359
Soltu.DM.07G019030.v6.1	MYB	2.67278	5.94019	4.64218	1.50084	2.0004	3.16808	9.40328	14.2577	8.04642	2.92471
Soltu.DM.09G005350.v6.1	MYB	28.3428	37.7977	42.5203	24.541	23.012	16.0095	83.4728	45.5226	24.2981	30.3103
Soltu.DM.09G027500.v6.1	MYB	28.7251	7.00191	16.4836	12.6448	31.1389	9.14718	4.54952	12.7642	15.6809	12.9913
Soltu.DM.10G020840.v6.1	MYB	0.756206	12.0271	7.03352	25.6207	3.45439	4.42937	2.91274	0.154063	0	7.3775
Soltu.DM.10G026020.v6.1	MYB	35.6679	40.0483	20.8329	24.1455	29.1166	15.8765	25.8545	23.0697	16.6208	14.9109
Soltu.DM.11G026620.v6.1	MYB	46.1808	56.2055	54.474	125.511	72.1621	57.8807	18.4074	26.9135	68.4899	59.2714
Soltu.DM.01G034130.v6.1	MYB_related	47.3201	23.2687	23.1155	25.4315	35.4184	30.0413	19.9007	73.3406	105.148	25.9788
Soltu.DM.04G000120.v6.1	MYB_related	1.67558	3.16093	2.12727	3.58086	4.81427	3.26257	1.06318	0.533361	0.608792	2.84976
Soltu.DM.06G031130.v6.1	MYB_related	11.1194	6.18173	6.23416	15.0374	20.7759	9.94805	1.58075	5.08011	2.46324	8.31282
Soltu.DM.01G007500.v6.1	NAC	106.674	32.2859	41.3964	22.1248	56.0712	37.1786	36.1627	94.4014	98.6591	49.5818
Soltu.DM.02G031550.v6.1	NAC	3.92471	6.83346	9.10095	5.06231	4.63116	8.78657	17.7688	6.36019	12.6255	7.5538
Soltu.DM.02G033440.v6.1	NAC	5.27232	2.47694	3.61247	3.75809	5.31172	3.82642	4.39942	15.2009	8.87846	2.91739
Soltu.DM.03G021360.v6.1	NAC	112.96	105.736	95.5943	113.168	102.686	115.62	86.252	201.759	340.084	100.174
Soltu.DM.04G005970.v6.1	NAC	233.574	253.082	387.637	205.82	245.929	263.719	445.58	514.51	890.715	226.313
Soltu.DM.05G005300.v6.1	NAC	30.1723	27.6606	39.2641	21.1636	24.1672	58.6369	51.0942	48.1677	73.3968	54.62
Soltu.DM.05G027190.v6.1	NAC	8.07435	4.05968	1.02634	4.03309	9.81071	2.71544	0.84073	7.99791	6.90469	0.680272
Soltu.DM.06G025800.v6.1	NAC	21.6684	13.291	17.4568	8.79633	16.7347	17.7197	10.6209	57.5194	53.0544	10.3762
Soltu.DM.07G028450.v6.1	NAC	2.09187	5.99219	18.5403	6.83115	10.6167	6.63119	18.384	10.0008	3.28885	3.31855
Soltu.DM.10G017860.v6.1	NAC	2.32506	2.05825	5.00088	1.83363	5.99871	3.77211	0.602069	5.30261	2.73218	1.91752
Soltu.DM.10G025490.v6.1	NF-YA	13.0859	14.7593	41.2027	22.2399	20.2228	13.669	33.7084	23.1562	21.0658	13.2016
Soltu.DM.10G028300.v6.1	NF-YA	23.7737	10.9769	6.48258	8.93598	20.3076	8.00126	5.04575	38.1779	18.1862	8.94479
Soltu.DM.01G022060.v6.1	NF-YB	3.94381	8.92678	3.22652	9.38775	1.86405	4.54223	4.41493	1.89742	4.2261	2.81142
Soltu.DM.04G022900.v6.1	NF-YB	5.3592	8.38362	3.67547	8.26908	9.01269	4.55497	2.23364	3.59523	4.24967	7.388
Soltu.DM.01G024340.v6.1	NF-YC	2.66307	279.598	282.14	334.079	450.524	1.47574	152.323	294.618	73.8103	65.3962
Soltu.DM.04G037680.v6.1	Nin-like	18.8659	11.8095	18.0623	13.5591	16.4638	16.1907	15.8675	26.7615	43.6119	14.8653
Soltu.DM.08G005330.v6.1	Nin-like	2.72029	1.59124	2.61165	4.33057	3.11193	2.55117	3.31585	8.64358	7.92471	1.95252
Soltu.DM.11G018460.v6.1	Nin-like	1.08695	0.715328	0.389557	0.46811	0.462819	0.490382	0.32767	1.0835	1.2602	0.771753
Soltu.DM.03G028990.v6.1	SBP	9.99896	6.74025	5.82971	8.47391	7.85131	5.83631	6.24249	7.36815	1.06659	4.12103
Soltu.DM.05G009240.v6.1	TALE	0.472535	0.378387	0.438185	1.18737	2.12249	1.42965	1.26646	1.24675	1.91626	0.915045
Soltu.DM.01G032640.v6.1	TCP	1.62846	2.2505	3.44259	1.13983	1.03215	2.06537	4.78619	4.18743	1.25717	1.95317
Soltu.DM.04G005640.v6.1	TCP	29.8029	25.0308	19.4196	30.4639	32.7834	24.2681	11.8021	14.7766	10.3109	23.6509
Soltu.DM.07G020450.v6.1	TCP	2.68628	0.835687	0.544937	1.18593	2.00798	1.64299	0.557309	1.92647	1.54342	1.64547
Soltu.DM.08G007340.v6.1	TCP	4.41863	1.30451	1.36022	0.781516	3.99731	1.97882	0.621054	3.3702	1.22247	2.58391
Soltu.DM.09G004490.v6.1	Trihelix	93.2181	19.884	42.9583	90.9351	43.1191	30.5167	40.3543	62.0094	263.112	21.8261
Soltu.DM.09G007650.v6.1	Trihelix	35.7183	43.3241	80.8379	27.3179	36.6425	77.2742	53.8319	96.5896	94.4244	59.6654
Soltu.DM.12G007690.v6.1	Trihelix	9.00916	7.47515	7.86412	9.35978	14.0598	6.51936	9.58052	7.99106	24.1466	6.61665
Soltu.DM.04G033400.v6.1	WOX	0.940467	5.88866	0.624725	2.41249	0.973495	1.09219	1.03184	0.331702	0.095576	2.42822
Soltu.DM.06G028250.v6.1	WOX	1.51997	3.43671	1.35674	1.85333	0.654608	1.77676	3.83821	5.49159	0.903271	2.16628
Soltu.DM.01G034200.v6.1	WRKY	15.2612	8.49858	17.9452	6.78406	14.7737	14.8412	24.5468	28.5976	58.5485	8.41676
Soltu.DM.01G034750.v6.1	WRKY	11.8741	13.3047	17.5103	10.2027	37.9181	14.9873	10.3627	43.9302	28.8829	14.7396
Soltu.DM.02G002710.v6.1	WRKY	0.949305	0.248836	0.375056	0.386612	0.591408	0.587359	0.85202	3.19345	2.40388	0.728489
Soltu.DM.02G020430.v6.1	WRKY	49.1819	101.793	187.408	93.7143	77.9541	104.33	219.759	149.623	113.212	87.7854
Soltu.DM.03G013350.v6.1	WRKY	1.92487	0.877266	4.17638	3.64879	11.497	0.890137	1.92587	10.8069	11.1604	0.626893
Soltu.DM.03G027000.v6.1	WRKY	0.054878	0.951416	7.23067	2.27483	0.269405	0.525924	20.4633	0.491204	0.051893	0.287139
Soltu.DM.03G030960.v6.1	WRKY	16.8862	9.02112	16.0481	10.3724	10.9728	8.75948	17.985	21.2221	51.5022	6.84727
Soltu.DM.05G012130.v6.1	WRKY	137.509	94.9626	207.654	128.599	202.93	118.668	227.599	242.505	411.888	87.3399
Soltu.DM.06G018840.v6.1	WRKY	195.891	183.815	317.914	164.878	208.506	240.286	313.766	322.498	533.143	195.818
Soltu.DM.06G024270.v6.1	WRKY	41.9222	60.1623	93.6634	63.0655	75.7705	64.1952	114.329	98.1417	143.161	57.7695
Soltu.DM.06G026100.v6.1	WRKY	0	0.202442	6.76886	0.993245	0	0.442317	16.429	0.052451	0.060496	0.0393
Soltu.DM.08G028350.v6.1	WRKY	11.0019	20.0727	106.857	29.0015	17.7907	29.3848	147.462	26.8581	19.1852	15.4523
Soltu.DM.09G009490.v6.1	WRKY	23.233	23.4262	129.195	42.3785	32.6071	29.7704	69.068	72.1065	61.828	23.2223
Soltu.DM.09G011140.v6.1	WRKY	57.0979	7.9544	26.5708	11.9511	122.098	20.7614	11.4002	185.941	127.67	12.5363
Soltu.DM.10G005570.v6.1	WRKY	15.8171	18.0637	20.3965	60.296	16.6042	14.9523	21.0733	17.6965	4.1081	20.1966
Soltu.DM.10G005890.v6.1	WRKY	9.57274	20.8192	55.8133	21.2574	10.7907	35.3467	62.5869	21.6805	47.0424	22.4781
Soltu.DM.10G018560.v6.1	WRKY	14.9581	2.54485	3.63465	0.707767	4.80886	4.58607	1.07474	9.26496	3.71875	8.00929
Soltu.DM.02G009820.v6.1	ZF-HD	2.64429	2.01195	1.32512	0.489221	2.25723	2.4488	1.60384	4.56885	5.12329	2.53553
Soltu.DM.04G035520.v6.1	ZF-HD	1.63988	3.00059	1.05657	1.87571	0.852446	1.54663	1.21847	0.926057	1.05094	1.65169
Soltu.DM.01G049490.v6.1	bHLH	5.77986	2.55796	3.63265	5.97192	2.15707	3.0613	4.90384	9.72619	17.468	1.72482
Soltu.DM.02G007350.v6.1	bHLH	37.427	38.9953	53.6128	100.247	28.6676	29.3656	21.5925	37.775	90.1387	25.2236
Soltu.DM.02G024710.v6.1	bHLH	0.802804	1.03643	0.335561	0.527888	1.95504	0.497941	0.56833	2.84777	2.29234	1.34061
Soltu.DM.02G027060.v6.1	bHLH	4.94738	1.29337	1.18823	1.22104	2.20987	1.47698	1.22339	2.06375	0.906173	1.51402
Soltu.DM.03G016330.v6.1	bHLH	1.89678	6.37757	2.69768	8.40889	3.50485	1.90583	2.07095	0.98848	2.04961	2.56977
Soltu.DM.03G033840.v6.1	bHLH	5.81975	4.28749	3.40231	2.68625	6.96818	2.54005	0.283014	0.985485	0.456967	3.83396
Soltu.DM.03G035970.v6.1	bHLH	0.742495	0.529148	0.712122	0.552236	0.796806	1.22154	2.46002	1.51528	1.25964	1.38527
Soltu.DM.04G002320.v6.1	bHLH	14.1291	4.36003	1.99936	1.48347	1.586	3.19408	2.95324	2.35602	0.120654	15.2126
Soltu.DM.04G030360.v6.1	bHLH	1.51404	1.02533	1.34384	2.83671	0.365301	0.586519	0.631952	0.696759	1.89942	0.220236
Soltu.DM.04G031540.v6.1	bHLH	12.9372	5.01113	5.78701	32.7267	3.42609	2.29503	19.6139	9.41217	50.8243	0.946475
Soltu.DM.04G033440.v6.1	bHLH	2.9777	4.38472	4.11292	2.32381	2.23397	4.95441	11.7134	7.64841	6.13866	5.3977
Soltu.DM.05G010910.v6.1	bHLH	11.8117	2.78732	4.39681	1.36796	18.9179	2.24037	3.6039	49.6352	29.8345	1.84897
Soltu.DM.06G002140.v6.1	bHLH	14.4331	11.4394	13.3165	11.7356	12.7722	13.6387	13.0573	20.4958	43.2138	13.5421
Soltu.DM.06G033480.v6.1	bHLH	1.28752	1.85316	1.07705	2.76512	0.686861	0.586932	2.87623	0.304221	0.237746	1.04161
Soltu.DM.07G000480.v6.1	bHLH	8.32494	9.68369	4.3239	3.41769	5.27898	6.82587	3.90833	9.99641	6.23548	5.9828
Soltu.DM.07G018380.v6.1	bHLH	1.19778	1.86908	3.04024	1.64185	3.8684	2.92648	2.3527	2.20997	2.58537	3.92752
Soltu.DM.07G023340.v6.1	bHLH	13.6156	8.51999	5.37947	9.09011	15.951	6.08727	2.67092	9.28187	2.72898	7.74038
Soltu.DM.08G005120.v6.1	bHLH	58.9203	12.1739	61.3192	47.5347	89.5928	36.5365	6.07522	20.5289	32.1887	24.7713
Soltu.DM.08G030060.v6.1	bHLH	3.19115	0.292606	1.42622	0.098755	2.49189	1.15589	1.01224	4.48513	9.83596	0.957426
Soltu.DM.09G016940.v6.1	bHLH	0.579459	2.44681	0.972627	2.46747	1.45907	0.859854	1.66056	0.377509	0.347309	0.880301
Soltu.DM.09G031110.v6.1	bHLH	15.7307	1.72273	4.55656	11.0259	3.05673	0.459087	4.94217	12.4891	13.9252	2.52477
Soltu.DM.10G005300.v6.1	bHLH	4.38127	4.42127	6.05856	11.3719	11.203	4.79022	1.25394	1.67189	1.49168	5.57121
Soltu.DM.12G006740.v6.1	bHLH	2.37104	3.05083	2.87489	8.64831	3.67107	3.16012	0.772769	0.730792	2.0766	1.97494
Soltu.DM.01G047570.v6.1	bZIP	6.21556	1.60523	1.21734	2.77487	1.36891	1.34034	2.0013	1.63642	2.08888	2.47787
Soltu.DM.02G027390.v6.1	bZIP	6.72789	5.18889	2.48655	3.15006	4.16661	8.45104	4.63686	17.5297	5.06578	5.37188
Soltu.DM.02G030370.v6.1	bZIP	2.72429	0.717135	4.29728	3.75072	3.90433	3.63983	0.107044	2.63081	2.88305	2.49756
Soltu.DM.03G006600.v6.1	bZIP	1.50189	1.38205	0.630153	2.48151	0.761704	0.840378	0	0	0	0.710775
Soltu.DM.08G019590.v6.1	bZIP	10.5118	10.831	10.091	14.506	4.9686	3.98457	5.54655	8.4559	12.0371	6.64535
Soltu.DM.10G015000.v6.1	bZIP	0.299304	0.364213	0.599709	0.920928	0.70333	0.16933	0.298451	0.748333	0.668975	0.1551
Soltu.DM.10G016240.v6.1	bZIP	3.81112	4.92102	2.13279	5.99492	11.6846	6.35202	0.961747	2.67936	2.99465	4.50621
Soltu.DM.10G026630.v6.1	bZIP	91.609	79.2908	99.9479	88.3196	109.866	88.1663	132.047	171.806	240.548	76.6441

## Sheet: Table S7
Supplemental Table 7. Identified NLR genes in the potato genome.
Gene_ID
Soltu.DM.01G000420.v6.1
Soltu.DM.01G000430.v6.1
Soltu.DM.01G000440.v6.1
Soltu.DM.01G000450.v6.1
Soltu.DM.01G000460.v6.1
Soltu.DM.01G000470.v6.1
Soltu.DM.01G000480.v6.1
Soltu.DM.01G003400.v6.1
Soltu.DM.01G010530.v6.1
Soltu.DM.01G011420.v6.1
Soltu.DM.01G023270.v6.1
Soltu.DM.01G026580.v6.1
Soltu.DM.01G027000.v6.1
Soltu.DM.01G027440.v6.1
Soltu.DM.01G027920.v6.1
Soltu.DM.01G028150.v6.1
Soltu.DM.01G031090.v6.1
Soltu.DM.01G031100.v6.1
Soltu.DM.01G040300.v6.1
Soltu.DM.01G041640.v6.1
Soltu.DM.01G041720.v6.1
Soltu.DM.01G041790.v6.1
Soltu.DM.01G041920.v6.1
Soltu.DM.01G041930.v6.1
Soltu.DM.01G045720.v6.1
Soltu.DM.02G001820.v6.1
Soltu.DM.02G003140.v6.1
Soltu.DM.02G003290.v6.1
Soltu.DM.02G003750.v6.1
Soltu.DM.02G003760.v6.1
Soltu.DM.02G004030.v6.1
Soltu.DM.02G004040.v6.1
Soltu.DM.02G004420.v6.1
Soltu.DM.02G004770.v6.1
Soltu.DM.02G013420.v6.1
Soltu.DM.02G013450.v6.1
Soltu.DM.02G013750.v6.1
Soltu.DM.02G013760.v6.1
Soltu.DM.02G013840.v6.1
Soltu.DM.02G021890.v6.1
Soltu.DM.02G024720.v6.1
Soltu.DM.02G029330.v6.1
Soltu.DM.02G029370.v6.1
Soltu.DM.02G029390.v6.1
Soltu.DM.02G029410.v6.1
Soltu.DM.03G002510.v6.1
Soltu.DM.03G002700.v6.1
Soltu.DM.03G006470.v6.1
Soltu.DM.04G000750.v6.1
Soltu.DM.04G000760.v6.1
Soltu.DM.04G001440.v6.1
Soltu.DM.04G001450.v6.1
Soltu.DM.04G001460.v6.1
Soltu.DM.04G001470.v6.1
Soltu.DM.04G001480.v6.1
Soltu.DM.04G001490.v6.1
Soltu.DM.04G001520.v6.1
Soltu.DM.04G001530.v6.1
Soltu.DM.04G001600.v6.1
Soltu.DM.04G001630.v6.1
Soltu.DM.04G001700.v6.1
Soltu.DM.04G001710.v6.1
Soltu.DM.04G001730.v6.1
Soltu.DM.04G001740.v6.1
Soltu.DM.04G001750.v6.1
Soltu.DM.04G001760.v6.1
Soltu.DM.04G001780.v6.1
Soltu.DM.04G001790.v6.1
Soltu.DM.04G001850.v6.1
Soltu.DM.04G001860.v6.1
Soltu.DM.04G002180.v6.1
Soltu.DM.04G002370.v6.1
Soltu.DM.04G003530.v6.1
Soltu.DM.04G003540.v6.1
Soltu.DM.04G003570.v6.1
Soltu.DM.04G003630.v6.1
Soltu.DM.04G003640.v6.1
Soltu.DM.04G003650.v6.1
Soltu.DM.04G003660.v6.1
Soltu.DM.04G003710.v6.1
Soltu.DM.04G004920.v6.1
Soltu.DM.04G005300.v6.1
Soltu.DM.04G005310.v6.1
Soltu.DM.04G005320.v6.1
Soltu.DM.04G005330.v6.1
Soltu.DM.04G005340.v6.1
Soltu.DM.04G005350.v6.1
Soltu.DM.04G005370.v6.1
Soltu.DM.04G005400.v6.1
Soltu.DM.04G005430.v6.1
Soltu.DM.04G005520.v6.1
Soltu.DM.04G005550.v6.1
Soltu.DM.04G005570.v6.1
Soltu.DM.04G005590.v6.1
Soltu.DM.04G005710.v6.1
Soltu.DM.04G005730.v6.1
Soltu.DM.04G005740.v6.1
Soltu.DM.04G005780.v6.1
Soltu.DM.04G006260.v6.1
Soltu.DM.04G006280.v6.1
Soltu.DM.04G006310.v6.1
Soltu.DM.04G006450.v6.1
Soltu.DM.04G006460.v6.1
Soltu.DM.04G006490.v6.1
Soltu.DM.04G008020.v6.1
Soltu.DM.04G008040.v6.1
Soltu.DM.04G008050.v6.1
Soltu.DM.04G008130.v6.1
Soltu.DM.04G008170.v6.1
Soltu.DM.04G008180.v6.1
Soltu.DM.04G008210.v6.1
Soltu.DM.04G008240.v6.1
Soltu.DM.04G010240.v6.1
Soltu.DM.04G010250.v6.1
Soltu.DM.04G010270.v6.1
Soltu.DM.04G010700.v6.1
Soltu.DM.04G010710.v6.1
Soltu.DM.04G010740.v6.1
Soltu.DM.04G012360.v6.1
Soltu.DM.04G012390.v6.1
Soltu.DM.04G013130.v6.1
Soltu.DM.04G013200.v6.1
Soltu.DM.04G013270.v6.1
Soltu.DM.04G020580.v6.1
Soltu.DM.04G032450.v6.1
Soltu.DM.04G032470.v6.1
Soltu.DM.04G032480.v6.1
Soltu.DM.04G034340.v6.1
Soltu.DM.05G000210.v6.1
Soltu.DM.05G002130.v6.1
Soltu.DM.05G002640.v6.1
Soltu.DM.05G002650.v6.1
Soltu.DM.05G002660.v6.1
Soltu.DM.05G002770.v6.1
Soltu.DM.05G002790.v6.1
Soltu.DM.05G004860.v6.1
Soltu.DM.05G004870.v6.1
Soltu.DM.05G005400.v6.1
Soltu.DM.05G005410.v6.1
Soltu.DM.05G005640.v6.1
Soltu.DM.05G005680.v6.1
Soltu.DM.05G005700.v6.1
Soltu.DM.05G005810.v6.1
Soltu.DM.05G005840.v6.1
Soltu.DM.05G006040.v6.1
Soltu.DM.05G006060.v6.1
Soltu.DM.05G006210.v6.1
Soltu.DM.05G006810.v6.1
Soltu.DM.05G006850.v6.1
Soltu.DM.05G007450.v6.1
Soltu.DM.05G008780.v6.1
Soltu.DM.05G009090.v6.1
Soltu.DM.05G009140.v6.1
Soltu.DM.05G009280.v6.1
Soltu.DM.05G009430.v6.1
Soltu.DM.05G009720.v6.1
Soltu.DM.05G013030.v6.1
Soltu.DM.05G014610.v6.1
Soltu.DM.05G018430.v6.1
Soltu.DM.05G019300.v6.1
Soltu.DM.05G024210.v6.1
Soltu.DM.05G024240.v6.1
Soltu.DM.05G024260.v6.1
Soltu.DM.05G024310.v6.1
Soltu.DM.05G024320.v6.1
Soltu.DM.05G024340.v6.1
Soltu.DM.06G000810.v6.1
Soltu.DM.06G000830.v6.1
Soltu.DM.06G000880.v6.1
Soltu.DM.06G000950.v6.1
Soltu.DM.06G000960.v6.1
Soltu.DM.06G000970.v6.1
Soltu.DM.06G001240.v6.1
Soltu.DM.06G001350.v6.1
Soltu.DM.06G001370.v6.1
Soltu.DM.06G004650.v6.1
Soltu.DM.06G004980.v6.1
Soltu.DM.06G005460.v6.1
Soltu.DM.06G008990.v6.1
Soltu.DM.06G011640.v6.1
Soltu.DM.06G016200.v6.1
Soltu.DM.06G020350.v6.1
Soltu.DM.06G020360.v6.1
Soltu.DM.06G020430.v6.1
Soltu.DM.06G020820.v6.1
Soltu.DM.06G020830.v6.1
Soltu.DM.06G020870.v6.1
Soltu.DM.06G020880.v6.1
Soltu.DM.06G020940.v6.1
Soltu.DM.06G020950.v6.1
Soltu.DM.06G020960.v6.1
Soltu.DM.06G021000.v6.1
Soltu.DM.06G021010.v6.1
Soltu.DM.06G021020.v6.1
Soltu.DM.06G021040.v6.1
Soltu.DM.06G022870.v6.1
Soltu.DM.06G022890.v6.1
Soltu.DM.06G024790.v6.1
Soltu.DM.07G000820.v6.1
Soltu.DM.07G000860.v6.1
Soltu.DM.07G005060.v6.1
Soltu.DM.07G014560.v6.1
Soltu.DM.07G014890.v6.1
Soltu.DM.07G017010.v6.1
Soltu.DM.07G018470.v6.1
Soltu.DM.07G018490.v6.1
Soltu.DM.08G000710.v6.1
Soltu.DM.08G000720.v6.1
Soltu.DM.08G000730.v6.1
Soltu.DM.08G000800.v6.1
Soltu.DM.08G000810.v6.1
Soltu.DM.08G000830.v6.1
Soltu.DM.08G000840.v6.1
Soltu.DM.08G000870.v6.1
Soltu.DM.08G000900.v6.1
Soltu.DM.08G000910.v6.1
Soltu.DM.08G000930.v6.1
Soltu.DM.08G003440.v6.1
Soltu.DM.08G003450.v6.1
Soltu.DM.08G003460.v6.1
Soltu.DM.08G003520.v6.1
Soltu.DM.08G006410.v6.1
Soltu.DM.08G015940.v6.1
Soltu.DM.08G018710.v6.1
Soltu.DM.08G018730.v6.1
Soltu.DM.08G018770.v6.1
Soltu.DM.08G020500.v6.1
Soltu.DM.08G020560.v6.1
Soltu.DM.08G020590.v6.1
Soltu.DM.08G020640.v6.1
Soltu.DM.08G020790.v6.1
Soltu.DM.08G020860.v6.1
Soltu.DM.08G020910.v6.1
Soltu.DM.08G020970.v6.1
Soltu.DM.08G021040.v6.1
Soltu.DM.08G021250.v6.1
Soltu.DM.08G021260.v6.1
Soltu.DM.08G021540.v6.1
Soltu.DM.08G021630.v6.1
Soltu.DM.08G021670.v6.1
Soltu.DM.08G021730.v6.1
Soltu.DM.08G025020.v6.1
Soltu.DM.09G002500.v6.1
Soltu.DM.09G005920.v6.1
Soltu.DM.09G008120.v6.1
Soltu.DM.09G008160.v6.1
Soltu.DM.09G010000.v6.1
Soltu.DM.09G010360.v6.1
Soltu.DM.09G010500.v6.1
Soltu.DM.09G015040.v6.1
Soltu.DM.09G019040.v6.1
Soltu.DM.09G021230.v6.1
Soltu.DM.09G021240.v6.1
Soltu.DM.09G022950.v6.1
Soltu.DM.09G022980.v6.1
Soltu.DM.09G027360.v6.1
Soltu.DM.09G029400.v6.1
Soltu.DM.09G029410.v6.1
Soltu.DM.09G029420.v6.1
Soltu.DM.09G029500.v6.1
Soltu.DM.09G029510.v6.1
Soltu.DM.09G029520.v6.1
Soltu.DM.09G029530.v6.1
Soltu.DM.09G029540.v6.1
Soltu.DM.09G029550.v6.1
Soltu.DM.09G029560.v6.1
Soltu.DM.09G029570.v6.1
Soltu.DM.09G029660.v6.1
Soltu.DM.09G029670.v6.1
Soltu.DM.09G029680.v6.1
Soltu.DM.09G029720.v6.1
Soltu.DM.09G030280.v6.1
Soltu.DM.09G031050.v6.1
Soltu.DM.09G031090.v6.1
Soltu.DM.09G031100.v6.1
Soltu.DM.09G031120.v6.1
Soltu.DM.09G031160.v6.1
Soltu.DM.09G031250.v6.1
Soltu.DM.09G031260.v6.1
Soltu.DM.09G031280.v6.1
Soltu.DM.09G031300.v6.1
Soltu.DM.09G031390.v6.1
Soltu.DM.10G004030.v6.1
Soltu.DM.10G004050.v6.1
Soltu.DM.10G004070.v6.1
Soltu.DM.10G006190.v6.1
Soltu.DM.10G012850.v6.1
Soltu.DM.10G016590.v6.1
Soltu.DM.10G016640.v6.1
Soltu.DM.10G017120.v6.1
Soltu.DM.10G018200.v6.1
Soltu.DM.10G020260.v6.1
Soltu.DM.10G021540.v6.1
Soltu.DM.10G021550.v6.1
Soltu.DM.10G021570.v6.1
Soltu.DM.10G021650.v6.1
Soltu.DM.10G021670.v6.1
Soltu.DM.10G021700.v6.1
Soltu.DM.10G021840.v6.1
Soltu.DM.10G021850.v6.1
Soltu.DM.10G022090.v6.1
Soltu.DM.10G022100.v6.1
Soltu.DM.10G022210.v6.1
Soltu.DM.10G022240.v6.1
Soltu.DM.10G022260.v6.1
Soltu.DM.10G022270.v6.1
Soltu.DM.10G022280.v6.1
Soltu.DM.10G022290.v6.1
Soltu.DM.10G022300.v6.1
Soltu.DM.10G022320.v6.1
Soltu.DM.10G022330.v6.1
Soltu.DM.10G028520.v6.1
Soltu.DM.10G028620.v6.1
Soltu.DM.10G028800.v6.1
Soltu.DM.10G028850.v6.1
Soltu.DM.10G028930.v6.1
Soltu.DM.10G029380.v6.1
Soltu.DM.10G029400.v6.1
Soltu.DM.10G029420.v6.1
Soltu.DM.10G029460.v6.1
Soltu.DM.11G001680.v6.1
Soltu.DM.11G001800.v6.1
Soltu.DM.11G001810.v6.1
Soltu.DM.11G001820.v6.1
Soltu.DM.11G001830.v6.1
Soltu.DM.11G001840.v6.1
Soltu.DM.11G001880.v6.1
Soltu.DM.11G001910.v6.1
Soltu.DM.11G001920.v6.1
Soltu.DM.11G001930.v6.1
Soltu.DM.11G001960.v6.1
Soltu.DM.11G001980.v6.1
Soltu.DM.11G002030.v6.1
Soltu.DM.11G002070.v6.1
Soltu.DM.11G002150.v6.1
Soltu.DM.11G002170.v6.1
Soltu.DM.11G002180.v6.1
Soltu.DM.11G002210.v6.1
Soltu.DM.11G003490.v6.1
Soltu.DM.11G004930.v6.1
Soltu.DM.11G007040.v6.1
Soltu.DM.11G007100.v6.1
Soltu.DM.11G007110.v6.1
Soltu.DM.11G007150.v6.1
Soltu.DM.11G007160.v6.1
Soltu.DM.11G007180.v6.1
Soltu.DM.11G007200.v6.1
Soltu.DM.11G007210.v6.1
Soltu.DM.11G007240.v6.1
Soltu.DM.11G007330.v6.1
Soltu.DM.11G007340.v6.1
Soltu.DM.11G007350.v6.1
Soltu.DM.11G007370.v6.1
Soltu.DM.11G007390.v6.1
Soltu.DM.11G007400.v6.1
Soltu.DM.11G007410.v6.1
Soltu.DM.11G010400.v6.1
Soltu.DM.11G010580.v6.1
Soltu.DM.11G012440.v6.1
Soltu.DM.11G013270.v6.1
Soltu.DM.11G018820.v6.1
Soltu.DM.11G019760.v6.1
Soltu.DM.11G020030.v6.1
Soltu.DM.11G022390.v6.1
Soltu.DM.11G023350.v6.1
Soltu.DM.11G023440.v6.1
Soltu.DM.11G023460.v6.1
Soltu.DM.11G023590.v6.1
Soltu.DM.11G024050.v6.1
Soltu.DM.11G024090.v6.1
Soltu.DM.11G024140.v6.1
Soltu.DM.11G024230.v6.1
Soltu.DM.11G024960.v6.1
Soltu.DM.11G024990.v6.1
Soltu.DM.11G025470.v6.1
Soltu.DM.11G025480.v6.1
Soltu.DM.11G025660.v6.1
Soltu.DM.11G025680.v6.1
Soltu.DM.11G025700.v6.1
Soltu.DM.12G000260.v6.1
Soltu.DM.12G002390.v6.1
Soltu.DM.12G002410.v6.1
Soltu.DM.12G002440.v6.1
Soltu.DM.12G003210.v6.1
Soltu.DM.12G003230.v6.1
Soltu.DM.12G003390.v6.1
Soltu.DM.12G003400.v6.1
Soltu.DM.12G003410.v6.1
Soltu.DM.12G003420.v6.1
Soltu.DM.12G003430.v6.1
Soltu.DM.12G004740.v6.1
Soltu.DM.12G004760.v6.1
Soltu.DM.12G004780.v6.1
Soltu.DM.12G010500.v6.1
Soltu.DM.12G020290.v6.1
Soltu.DM.12G020790.v6.1
Soltu.DM.12G021580.v6.1
Soltu.DM.12G022840.v6.1
Soltu.DM.12G023380.v6.1
Soltu.DM.12G023460.v6.1
Soltu.DM.12G023480.v6.1
Soltu.DM.12G023490.v6.1
Soltu.DM.12G023500.v6.1
Soltu.DM.12G023510.v6.1
Soltu.DM.12G024060.v6.1
Soltu.DM.12G026510.v6.1
Soltu.DM.12G026540.v6.1
Soltu.DM.12G026550.v6.1
Soltu.DM.12G028130.v6.1
Soltu.DM.12G028140.v6.1
Soltu.DM.12G028150.v6.1
Soltu.DM.12G028160.v6.1
Soltu.DM.12G028170.v6.1
Soltu.DM.12G028190.v6.1
Soltu.DM.12G028200.v6.1
Soltu.DM.12G028250.v6.1
Soltu.DM.S000270.v6.1
Soltu.DM.S000330.v6.1
Soltu.DM.S000580.v6.1
Soltu.DM.S001640.v6.1
Soltu.DM.S001690.v6.1

## Sheet: Table S8
Supplemental Table 8. DMR associated differentially expressed NLR genes.
Gene_ID	Expression change	DMR overlap	Concentration-specific DMRs
Soltu.DM.02G013760.v6.1	Up	Yes
Soltu.DM.05G005810.v6.1	Up	No
Soltu.DM.05G024240.v6.1	Up	Yes
Soltu.DM.05G024260.v6.1	Up	Yes	50ng/mL
Soltu.DM.07G000820.v6.1	Up	Yes	50ng/mL
Soltu.DM.08G000800.v6.1	Up	Yes	35ng/mL
Soltu.DM.08G003440.v6.1	Up	Yes	35ng/mL
Soltu.DM.09G029720.v6.1	Up	No
Soltu.DM.09G031260.v6.1	Up	No
Soltu.DM.10G017120.v6.1	Up	Yes	50ng/mL
Soltu.DM.10G021540.v6.1	Up	Yes	50ng/mL
Soltu.DM.11G007390.v6.1	Up	Yes	20ng/mL
Soltu.DM.S001690.v6.1	Up	No
Soltu.DM.04G000760.v6.1	Down	No
Soltu.DM.04G001480.v6.1	Down	Yes
Soltu.DM.04G001520.v6.1	Down	Yes
Soltu.DM.04G001530.v6.1	Down	Yes	20ng/mL
Soltu.DM.04G003640.v6.1	Down	Yes	20ng/mL
Soltu.DM.04G010700.v6.1	Down	No
Soltu.DM.05G000210.v6.1	Down	Yes	5ng/mL
Soltu.DM.01G041640.v6.1	Down	Yes	35ng/mL
Soltu.DM.05G014610.v6.1	Down	Yes	35ng/mL
Soltu.DM.09G008120.v6.1	Down	Yes	35ng/mL
Soltu.DM.09G022980.v6.1	Down	Yes	20ng/mL
Soltu.DM.09G029420.v6.1	Down	No
Soltu.DM.11G001840.v6.1	Down	Yes	20ng/mL
Soltu.DM.11G022390.v6.1	Down	Yes
